# Supplementary material for: (E)-4-[2-(4-Eth­oxy­phen­yl)ethen­yl]-1-methyl­pyridinium 4-bromo­benzene­sulfonate methanol hemisolvate
Source: Acta Crystallogr Sect E Struct Rep Online. 2010 Dec 11;67(Pt 1):o105–6. doi: 10.1107/S1600536810050944 (PMC3050231; doi:10.1107/S1600536810050944)
Supplement: Supplementary file 1 [file e-67-0o105-sup1.cif]

##############################################################################
###                                                                        ###
###        Electronic paper (Acta Crystallographica Section E)             ###
###                                                                        ###
##############################################################################
#                                                                            #
# This CIF contains the data in a paper accepted for publication in Acta     #
# Crystallographica Section E. It conforms to the requirements of Notes      #
# for Authors for Section E, and has been peer reviewed under the auspices   #
# of the IUCr Commission on Journals.                                        #
#                                                                            #
# Full details of the Crystallographic Information File format               #
# are given in the paper "The Crystallographic Information File (CIF):       #
# a New Standard Archive File for Crystallography" by S. R. Hall, F. H.      #
# Allen and I. D. Brown [Acta Cryst. (1991), A47, 655-685].                  #
#                                                                            #
# The current version of the core CIF dictionary is obtainable from          #
# ftp://ftp.iucr.org/pub/cif_core.dic. The current version number is 2.4.    #
#                                                                            #
# Software is freely available for graphical display of the structure(s) in  #
# this CIF.  For information consult the CIF home page http://www.iucr.org/  #
# cif/home.html                                                              #
#                                                                            #
# This file may be used for bona fide research purposes within the           #
# scientific community so long as proper attribution is given to the journal # 
# article from which it was obtained.                                        #
#                                                                            #
##############################################################################
                                             
data_global
_audit_creation_method     'form.cif (version 2.0)'
_journal_data_validation_number     ?
_journal_date_recd_electronic     2010-11-27
_journal_date_accepted     2010-12-05
_journal_name_full     'Acta Crystallographica, Section E'
_journal_year     2011
_journal_volume     67
_journal_issue      1
_journal_page_first     o105
_journal_page_last     o106
_journal_paper_category     QO
_journal_coeditor_code     IS2636
_publ_contact_author_name     'Prof. Fun Hoong Kun'
_publ_contact_author_address
;
      X-ray Crystallography Unit
      School of Physics
      Universiti Sains Malaysia
      11800 USM, Penang
      MALAYSIA
;
_publ_contact_author_email     'hkfun@usm.my'
_publ_contact_author_fax     '6 04 6579150'
_publ_contact_author_phone     '6 04 6577888  Ext. 3690'
_publ_section_title
;
(<i>E</i>)-4-[2-(4-Ethoxyphenyl)ethenyl]-1-methylpyridinium
4-bromobenzenesulfonate methanol hemisolvate
;
_publ_section_title_footnote
;
 This paper is dedicated to His Majesty King Bhumibol Adulyadej of Thailand
(King Rama IX) on the occasion of his 83th Birthday Anniversary which fell on
December 5th, 2010.
;
loop_
    _publ_author_name
    _publ_author_footnote
    _publ_author_address
    'Hoong Kun Fun'
;
      Thomson Reuters ResearcherID: A-3561-2009.
;
;     X-ray Crystallography Unit
      School of Physics
      Universiti Sains Malaysia
      11800 USM, Penang
      Malaysia
;
    'Suchada Chantrapromma'
;
      Additional correspondence author, e-mail: suchada.c@psu.ac.th.
      Thomson Reuters ResearcherID: A-5085-2009.
;
;     Crystal Materials Research Unit
      Department of Chemistry
      Faculty of Science
      Prince of Songkla University
      Hat-Yai, Songkhla 90112
      Thailand
;
    'Patcharaporn Jansrisewangwong' ?
;     Crystal Materials Research Unit
      Department of Chemistry
      Faculty of Science
      Prince of Songkla University
      Hat-Yai, Songkhla 90112
      Thailand
;
data_I
_audit_creation_method     SHELXL-97
_chemical_name_systematic
;
(<i>E</i>)-4-[2-(4-Ethoxyphenyl)ethenyl]-1-methylpyridinium
4-bromobenzenesulfonate methanol hemisolvate
;
_chemical_name_common
;
;
_chemical_formula_moiety     '2(C16 H18 N O +), 2(C6 H4 Br O3 S -), C H4 O'
_chemical_formula_sum     'C45 H48 Br2 N2 O9 S2'
_chemical_formula_iupac     '2C16 H18 N O +, 2C6 H4 Br O3 S -, C H4 O'
_chemical_formula_weight     984.79
_chemical_melting_point     ?
_chemical_melting_point_gt     513
_chemical_melting_point_lt     515
_symmetry_cell_setting     triclinic
_symmetry_space_group_name_H-M     'P -1'
_symmetry_space_group_name_Hall     '-P 1'
loop_
    _symmetry_equiv_pos_as_xyz
    'x, y, z'
    '-x, -y, -z'
_cell_length_a     9.9270(4)
_cell_length_b     9.9813(4)
_cell_length_c     11.5293(4)
_cell_angle_alpha     75.703(2)
_cell_angle_beta     76.965(2)
_cell_angle_gamma     88.395(2)
_cell_volume     1078.00(7)
_cell_formula_units_Z     1
_cell_measurement_reflns_used     6214
_cell_measurement_theta_min     1.87
_cell_measurement_theta_max     30.00
_cell_measurement_temperature     100
_exptl_crystal_description     Plate
_exptl_crystal_colour     Yellow
_exptl_crystal_size_max     0.58
_exptl_crystal_size_mid     0.41
_exptl_crystal_size_min     0.17
_exptl_crystal_density_diffrn     1.517
_exptl_crystal_density_meas     ?
_exptl_crystal_density_method     'not measured'
_exptl_crystal_F_000     506
_exptl_absorpt_coefficient_mu     2.036
_exptl_absorpt_correction_type     multi-scan
_exptl_absorpt_process_details     '(SADABS; Bruker, 2005)'
_exptl_absorpt_correction_T_min     0.3827
_exptl_absorpt_correction_T_max     0.7209
_exptl_special_details
;
The crystal was placed in the cold stream of an Oxford Cryosystems Cobra
open-flow nitrogen cryostat (Cosier & Glazer, 1986) operating at 100.0(1) K.
;
_diffrn_ambient_temperature     100
_diffrn_radiation_type     'MoK\a'
_diffrn_radiation_wavelength     0.71073
_diffrn_radiation_source     'sealed tube'
_diffrn_radiation_monochromator     'graphite'
_diffrn_measurement_device_type     'Bruker APEXII CCD area-detector'
_diffrn_measurement_method     '\f and \w'
_diffrn_detector_area_resol_mean     ?
_diffrn_reflns_number     24757
_diffrn_reflns_av_R_equivalents     0.0300
_diffrn_reflns_av_sigmaI/netI     0.0275
_diffrn_reflns_theta_min     1.87
_diffrn_reflns_theta_max     30.00
_diffrn_reflns_theta_full     30.00
_diffrn_measured_fraction_theta_max     0.992
_diffrn_measured_fraction_theta_full     0.992
_diffrn_reflns_limit_h_min     -13
_diffrn_reflns_limit_h_max     13
_diffrn_reflns_limit_k_min     -14
_diffrn_reflns_limit_k_max     14
_diffrn_reflns_limit_l_min     -16
_diffrn_reflns_limit_l_max     16
_diffrn_standards_number     0
_diffrn_standards_interval_count     ?
_diffrn_standards_interval_time     ?
_diffrn_standards_decay_%     ?
_refine_special_details
;
 Refinement of F^2^ against ALL reflections.  The weighted R-factor wR and
 goodness of fit S are based on F^2^, conventional R-factors R are based
 on F, with F set to zero for negative F^2^. The threshold expression of
 F^2^ > 2sigma(F^2^) is used only for calculating R-factors(gt) etc. and is
 not relevant to the choice of reflections for refinement.  R-factors based
 on F^2^ are statistically about twice as large as those based on F, and R-
 factors based on ALL data will be even larger.
;
_reflns_number_total     6214
_reflns_number_gt     5389
_reflns_threshold_expression     'I>2\s(I)'
_refine_ls_structure_factor_coef     Fsqd
_refine_ls_matrix_type     full
_refine_ls_R_factor_all     0.0408
_refine_ls_R_factor_gt     0.0325
_refine_ls_wR_factor_gt     0.0809
_refine_ls_wR_factor_ref     0.0856
_refine_ls_goodness_of_fit_ref     1.031
_refine_ls_restrained_S_all     1.031
_refine_ls_number_reflns     6214
_refine_ls_number_parameters     354
_refine_ls_number_restraints     6
_refine_ls_hydrogen_treatment     constr
_refine_ls_weighting_scheme     calc
_refine_ls_weighting_details
         'calc w=1/[\s^2^(Fo^2^)+(0.0421P)^2^+0.6369P] where P=(Fo^2^+2Fc^2^)/3'
_atom_sites_solution_hydrogens     geom
_atom_sites_solution_primary     direct
_atom_sites_solution_secondary     difmap
_refine_ls_shift/su_max     0.002
_refine_ls_shift/su_mean     0.001
_refine_diff_density_max     1.468
_refine_diff_density_min     -0.535
_refine_ls_extinction_method     none
_refine_ls_extinction_coef     ?
loop_
    _atom_type_symbol
    _atom_type_description
    _atom_type_scat_dispersion_real
    _atom_type_scat_dispersion_imag
    _atom_type_scat_source
    'C' 'C' 0.0033 0.0016
                         'International Tables Vol C Tables 4.2.6.8 and 6.1.1.4'
    'H' 'H' 0.0000 0.0000
                         'International Tables Vol C Tables 4.2.6.8 and 6.1.1.4'
    'N' 'N' 0.0061 0.0033
                         'International Tables Vol C Tables 4.2.6.8 and 6.1.1.4'
    'O' 'O' 0.0106 0.0060
                         'International Tables Vol C Tables 4.2.6.8 and 6.1.1.4'
    'S' 'S' 0.1246 0.1234
                         'International Tables Vol C Tables 4.2.6.8 and 6.1.1.4'
    'Br' 'Br' -0.2901 2.4595
                         'International Tables Vol C Tables 4.2.6.8 and 6.1.1.4'
_computing_data_collection     'APEX2 (Bruker, 2005)'
_computing_cell_refinement     'SAINT (Bruker, 2005)'
_computing_data_reduction     'SAINT (Bruker, 2005)'
_computing_structure_solution     'SHELXTL (Sheldrick, 2008)'
_computing_structure_refinement     'SHELXTL (Sheldrick, 2008)'
_computing_molecular_graphics     'SHELXTL (Sheldrick, 2008)'
_computing_publication_material
;
SHELXTL (Sheldrick, 2008) and PLATON (Spek, 2009)
;
loop_
    _atom_site_type_symbol
    _atom_site_label
    _atom_site_fract_x
    _atom_site_fract_y
    _atom_site_fract_z
    _atom_site_U_iso_or_equiv
    _atom_site_adp_type
    _atom_site_calc_flag
    _atom_site_refinement_flags
    _atom_site_occupancy
    _atom_site_disorder_assembly
    _atom_site_disorder_group
    Br Br1 0.611495(18) 0.152815(19) 0.312050(17) 0.02878(6) Uani d . 1 . .
    S S1 -0.01349(4) 0.19135(4) 0.23886(4) 0.02485(9) Uani d . 1 . .
    O O1 0.57929(15) 0.21814(14) 0.88911(12) 0.0318(3) Uani d D 1 . .
    O O2 -0.09844(13) 0.10914(14) 0.35315(12) 0.0314(3) Uani d . 1 . .
    O O3 -0.04752(16) 0.33740(14) 0.21612(16) 0.0415(4) Uani d . 1 . .
    O O4 -0.00778(15) 0.13368(18) 0.13490(14) 0.0396(3) Uani d . 1 . .
    O O5 0.8900(4) 0.4976(3) 0.0154(3) 0.0435(7) Uani d P 0.50 . .
    H H5 0.9371 0.4481 0.0578 0.065 Uiso calc PR 0.50 . .
    N N1A -0.0147(7) 0.7395(6) 0.2448(5) 0.0267(12) Uani d P 0.695(5) A 1
    C C1A 0.0554(4) 0.7375(4) 0.4310(3) 0.0239(6) Uani d P 0.695(5) A 1
    H H1AA 0.0530 0.7777 0.4961 0.029 Uiso calc PR 0.695(5) A 1
    C C2A -0.0181(6) 0.7948(5) 0.3438(4) 0.0228(8) Uani d P 0.695(5) A 1
    H H2AA -0.0707 0.8720 0.3517 0.027 Uiso calc PR 0.695(5) A 1
    C C3A 0.0609(9) 0.6259(8) 0.2357(7) 0.0367(15) Uani d P 0.695(5) A 1
    H H3AA 0.0643 0.5885 0.1688 0.044 Uiso calc PR 0.695(5) A 1
    C C4A 0.1331(4) 0.5640(3) 0.3233(4) 0.0332(8) Uani d P 0.695(5) A 1
    H H4AA 0.1818 0.4845 0.3157 0.040 Uiso calc PR 0.695(5) A 1
    C C5A 0.1341(3) 0.6195(3) 0.4234(3) 0.0237(6) Uani d P 0.695(5) A 1
    C C6A 0.2090(3) 0.5626(3) 0.5195(2) 0.0270(7) Uani d P 0.695(5) A 1
    H H6AA 0.1987 0.6051 0.5841 0.032 Uiso calc PR 0.695(5) A 1
    C C7A 0.2907(3) 0.4544(3) 0.5214(2) 0.0261(7) Uani d P 0.695(5) A 1
    H H7AA 0.3008 0.4130 0.4561 0.031 Uiso calc PR 0.695(5) A 1
    C C8A 0.3662(3) 0.3946(3) 0.6161(3) 0.0243(6) Uani d P 0.695(5) A 1
    C C9A 0.4440(3) 0.2777(4) 0.6085(3) 0.0283(7) Uani d P 0.695(5) A 1
    H H9AA 0.4482 0.2397 0.5418 0.034 Uiso calc PR 0.695(5) A 1
    C C10A 0.5148(6) 0.2167(6) 0.6964(5) 0.0294(10) Uani d P 0.695(5) A 1
    H H10A 0.5643 0.1378 0.6884 0.035 Uiso calc PR 0.695(5) A 1
    C C11A 0.5143(8) 0.2692(7) 0.7955(6) 0.0287(13) Uani d PD 0.695(5) A 1
    C C12A 0.4362(6) 0.3892(5) 0.8051(5) 0.0348(11) Uani d P 0.695(5) A 1
    H H12A 0.4333 0.4268 0.8718 0.042 Uiso calc PR 0.695(5) A 1
    C C13A 0.3649(3) 0.4505(3) 0.7172(4) 0.0302(7) Uani d P 0.695(5) A 1
    H H13A 0.3154 0.5295 0.7247 0.036 Uiso calc PR 0.695(5) A 1
    C C14A -0.0929(6) 0.8055(6) 0.1557(5) 0.0371(11) Uani d P 0.695(5) A 1
    H H14A -0.0579 0.7792 0.0800 0.056 Uiso calc PR 0.695(5) A 1
    H H14B -0.0841 0.9041 0.1414 0.056 Uiso calc PR 0.695(5) A 1
    H H14C -0.1885 0.7771 0.1864 0.056 Uiso calc PR 0.695(5) A 1
    C C15A 0.6589(7) 0.0983(6) 0.8757(7) 0.0231(17) Uani d PD 0.695(5) A 1
    H H15A 0.7289 0.1197 0.7994 0.028 Uiso calc PR 0.695(5) A 1
    H H15B 0.5994 0.0236 0.8743 0.028 Uiso calc PR 0.695(5) A 1
    C C16A 0.7260(12) 0.0566(17) 0.9834(10) 0.034(2) Uani d PD 0.695(5) A 1
    H H16A 0.7892 -0.0160 0.9718 0.051 Uiso calc PR 0.695(5) A 1
    H H16B 0.6561 0.0243 1.0573 0.051 Uiso calc PR 0.695(5) A 1
    H H16C 0.7753 0.1349 0.9897 0.051 Uiso calc PR 0.695(5) A 1
    N N1B -0.0172(14) 0.7490(16) 0.2597(13) 0.020(2) Uiso d P 0.305(5) A 2
    C C1B 0.0848(8) 0.7018(9) 0.4259(7) 0.0201(18) Uiso d P 0.305(5) A 2
    H H1BA 0.0962 0.7236 0.4971 0.024 Uiso calc PR 0.305(5) A 2
    C C2B 0.0053(12) 0.7800(14) 0.3562(12) 0.024(3) Uiso d P 0.305(5) A 2
    H H2BA -0.0344 0.8582 0.3782 0.029 Uiso calc PR 0.305(5) A 2
    C C3B 0.0405(19) 0.638(2) 0.2234(19) 0.029(3) Uiso d P 0.305(5) A 2
    H H3BA 0.0207 0.6149 0.1556 0.035 Uiso calc PR 0.305(5) A 2
    C C4B 0.1273(10) 0.5607(11) 0.2859(9) 0.030(2) Uiso d P 0.305(5) A 2
    H H4BA 0.1720 0.4881 0.2574 0.036 Uiso calc PR 0.305(5) A 2
    C C5B 0.1499(7) 0.5881(8) 0.3903(8) 0.0212(15) Uiso d P 0.305(5) A 2
    C C6B 0.2386(6) 0.5015(6) 0.4641(5) 0.0226(14) Uiso d P 0.305(5) A 2
    H H6BA 0.2810 0.4282 0.4351 0.027 Uiso calc PR 0.305(5) A 2
    C C7B 0.2637(6) 0.5186(6) 0.5688(5) 0.0211(14) Uiso d P 0.305(5) A 2
    H H7BA 0.2213 0.5926 0.5966 0.025 Uiso calc PR 0.305(5) A 2
    C C8B 0.3503(7) 0.4341(8) 0.6447(7) 0.0210(14) Uiso d P 0.305(5) A 2
    C C9B 0.4213(8) 0.3225(9) 0.6190(7) 0.0241(16) Uiso d P 0.305(5) A 2
    H H9BA 0.4174 0.2964 0.5477 0.029 Uiso calc PR 0.305(5) A 2
    C C10B 0.5018(16) 0.2447(14) 0.6990(15) 0.035(4) Uiso d P 0.305(5) A 2
    H H10B 0.5512 0.1691 0.6808 0.042 Uiso calc PR 0.305(5) A 2
    C C11B 0.5034(16) 0.2863(15) 0.8051(13) 0.018(3) Uiso d PD 0.305(5) A 2
    C C12B 0.4343(11) 0.3971(12) 0.8312(10) 0.021(2) Uiso d P 0.305(5) A 2
    H H12B 0.4399 0.4246 0.9014 0.026 Uiso calc PR 0.305(5) A 2
    C C13B 0.3546(9) 0.4703(9) 0.7531(8) 0.030(2) Uiso d P 0.305(5) A 2
    H H13B 0.3037 0.5442 0.7734 0.036 Uiso calc PR 0.305(5) A 2
    C C14B -0.1068(15) 0.8318(13) 0.1724(13) 0.028(3) Uiso d P 0.305(5) A 2
    H H14D -0.1681 0.7690 0.1567 0.042 Uiso calc PR 0.305(5) A 2
    H H14E -0.0475 0.8797 0.0963 0.042 Uiso calc PR 0.305(5) A 2
    H H14F -0.1601 0.8975 0.2106 0.042 Uiso calc PR 0.305(5) A 2
    C C15B 0.659(3) 0.098(2) 0.877(3) 0.054(8) Uiso d PD 0.305(5) A 2
    H H15C 0.7338 0.1217 0.8046 0.065 Uiso calc PR 0.305(5) A 2
    H H15D 0.6004 0.0271 0.8673 0.065 Uiso calc PR 0.305(5) A 2
    C C16B 0.716(3) 0.044(4) 0.990(3) 0.047(9) Uiso d PD 0.305(5) A 2
    H H16D 0.7610 -0.0419 0.9852 0.071 Uiso calc PR 0.305(5) A 2
    H H16E 0.6426 0.0291 1.0619 0.071 Uiso calc PR 0.305(5) A 2
    H H16F 0.7825 0.1101 0.9937 0.071 Uiso calc PR 0.305(5) A 2
    C C17 0.42651(18) 0.16977(18) 0.29296(16) 0.0244(3) Uani d . 1 . .
    C C18 0.39864(19) 0.25307(19) 0.18576(17) 0.0288(4) Uani d . 1 . .
    H H18A 0.4697 0.3034 0.1249 0.035 Uiso calc R 1 . .
    C C19 0.26369(19) 0.26051(19) 0.17041(17) 0.0285(4) Uani d . 1 . .
    H H19A 0.2439 0.3161 0.0990 0.034 Uiso calc R 1 . .
    C C20 0.15803(18) 0.18491(17) 0.26178(16) 0.0233(3) Uani d . 1 . .
    C C21 0.18730(19) 0.10245(18) 0.36949(16) 0.0252(3) Uani d . 1 . .
    H H21A 0.1163 0.0524 0.4307 0.030 Uiso calc R 1 . .
    C C22 0.32179(19) 0.09490(18) 0.38552(16) 0.0262(3) Uani d . 1 . .
    H H22A 0.3416 0.0404 0.4573 0.031 Uiso calc R 1 . .
    C C23 0.7489(5) 0.4042(5) 0.0126(4) 0.0433(10) Uani d P 0.50 . .
    H H23A 0.7764 0.3470 -0.0440 0.065 Uiso d PR 0.50 . .
    H H23B 0.6475 0.4335 -0.0202 0.065 Uiso d PR 0.50 . .
    H H23C 0.7118 0.3469 0.0933 0.065 Uiso d PR 0.50 . .
loop_
    _atom_site_aniso_label
    _atom_site_aniso_U_11
    _atom_site_aniso_U_22
    _atom_site_aniso_U_33
    _atom_site_aniso_U_12
    _atom_site_aniso_U_13
    _atom_site_aniso_U_23
    Br1 0.02518(9) 0.02959(10) 0.03098(10) -0.00350(7) -0.00640(7) -0.00585(7)
    S1 0.0239(2) 0.02263(19) 0.0257(2) -0.00041(15) -0.00211(16) -0.00470(16)
    O1 0.0433(8) 0.0253(6) 0.0284(7) 0.0050(6) -0.0099(6) -0.0086(5)
    O2 0.0247(6) 0.0336(7) 0.0307(7) -0.0064(5) -0.0021(5) -0.0010(5)
    O3 0.0341(8) 0.0242(7) 0.0566(10) 0.0035(6) -0.0008(7) -0.0009(6)
    O4 0.0318(7) 0.0584(10) 0.0357(8) 0.0039(7) -0.0091(6) -0.0239(7)
    O5 0.0519(19) 0.0435(17) 0.0314(15) 0.0016(14) -0.0150(14) 0.0030(13)
    N1A 0.044(2) 0.0231(18) 0.0148(18) -0.0134(11) -0.0077(13) -0.0057(12)
    C1A 0.0287(14) 0.0213(14) 0.0223(14) 0.0016(13) -0.0060(11) -0.0064(11)
    C2A 0.0265(19) 0.0225(17) 0.0199(17) -0.0026(14) -0.0077(14) -0.0036(12)
    C3A 0.060(4) 0.022(2) 0.032(2) -0.004(2) -0.011(3) -0.0119(18)
    C4A 0.052(2) 0.0206(13) 0.0271(18) 0.0008(11) -0.0114(16) -0.0042(13)
    C5A 0.0283(13) 0.0190(12) 0.0216(14) -0.0059(10) -0.0012(10) -0.0043(11)
    C6A 0.0322(14) 0.0231(12) 0.0256(13) -0.0034(10) -0.0039(10) -0.0079(10)
    C7A 0.0302(13) 0.0231(12) 0.0231(12) -0.0060(10) -0.0001(10) -0.0067(10)
    C8A 0.0284(13) 0.0187(13) 0.0230(13) -0.0032(11) 0.0006(10) -0.0051(11)
    C9A 0.0327(15) 0.0245(15) 0.0274(14) 0.0011(12) -0.0010(11) -0.0110(12)
    C10A 0.0321(19) 0.026(2) 0.0288(18) 0.0007(16) -0.0019(12) -0.0084(16)
    C11A 0.034(2) 0.018(2) 0.030(2) 0.0008(14) -0.0010(16) -0.0034(15)
    C12A 0.054(2) 0.0253(17) 0.028(2) -0.0017(12) -0.0086(18) -0.0111(16)
    C13A 0.0373(16) 0.0173(13) 0.0323(19) 0.0016(10) -0.0011(14) -0.0057(13)
    C14A 0.045(3) 0.033(3) 0.030(2) -0.012(2) -0.0155(19) 0.0052(18)
    C15A 0.0195(18) 0.0215(19) 0.026(2) 0.0024(9) -0.0013(9) -0.0062(10)
    C16A 0.025(2) 0.040(3) 0.032(3) 0.002(2) -0.0059(15) 0.0003(18)
    C17 0.0246(8) 0.0231(8) 0.0259(8) -0.0016(6) -0.0043(6) -0.0078(6)
    C18 0.0267(8) 0.0268(8) 0.0277(9) -0.0070(7) -0.0015(7) -0.0005(7)
    C19 0.0298(9) 0.0262(8) 0.0255(8) -0.0041(7) -0.0046(7) 0.0001(7)
    C20 0.0234(8) 0.0204(7) 0.0255(8) -0.0028(6) -0.0018(6) -0.0074(6)
    C21 0.0264(8) 0.0243(8) 0.0226(8) -0.0034(6) 0.0000(6) -0.0060(6)
    C22 0.0294(9) 0.0249(8) 0.0231(8) -0.0024(7) -0.0040(7) -0.0050(6)
    C23 0.057(3) 0.033(2) 0.032(2) 0.0013(19) 0.0035(19) -0.0064(17)
_geom_special_details
;
 All esds (except the esd in the dihedral angle between two l.s. planes)
 are estimated using the full covariance matrix.  The cell esds are taken
 into account individually in the estimation of esds in distances, angles
 and torsion angles; correlations between esds in cell parameters are only
 used when they are defined by crystal symmetry.  An approximate (isotropic)
 treatment of cell esds is used for estimating esds involving l.s. planes.
;
loop_
    _geom_bond_atom_site_label_1
    _geom_bond_atom_site_label_2
    _geom_bond_site_symmetry_2
    _geom_bond_distance
    _geom_bond_publ_flag
    Br1 C17 . 1.8962(18) ?
    S1 O4 . 1.4420(15) ?
    S1 O2 . 1.4575(14) ?
    S1 O3 . 1.4600(14) ?
    S1 C20 . 1.7780(18) ?
    O1 C11A . 1.366(5) ?
    O1 C11B . 1.394(8) ?
    O1 C15B . 1.434(9) ?
    O1 C15A . 1.436(3) ?
    O5 C23 . 1.716(6) ?
    O5 H5 . 0.8200 ?
    N1A C3A . 1.355(10) ?
    N1A C2A . 1.379(6) ?
    N1A C14A . 1.445(8) ?
    C1A C2A . 1.376(6) ?
    C1A C5A . 1.405(5) ?
    C1A H1AA . 0.9300 ?
    C2A H2AA . 0.9300 ?
    C3A C4A . 1.381(8) ?
    C3A H3AA . 0.9300 ?
    C4A C5A . 1.400(5) ?
    C4A H4AA . 0.9300 ?
    C5A C6A . 1.463(4) ?
    C6A C7A . 1.331(4) ?
    C6A H6AA . 0.9300 ?
    C7A C8A . 1.460(4) ?
    C7A H7AA . 0.9300 ?
    C8A C9A . 1.391(4) ?
    C8A C13A . 1.408(5) ?
    C9A C10A . 1.373(7) ?
    C9A H9AA . 0.9300 ?
    C10A C11A . 1.368(8) ?
    C10A H10A . 0.9300 ?
    C11A C12A . 1.422(8) ?
    C12A C13A . 1.377(6) ?
    C12A H12A . 0.9300 ?
    C13A H13A . 0.9300 ?
    C14A H14A . 0.9600 ?
    C14A H14B . 0.9600 ?
    C14A H14C . 0.9600 ?
    C15A C16A . 1.503(5) ?
    C15A H15A . 0.9700 ?
    C15A H15B . 0.9700 ?
    C16A H16A . 0.9600 ?
    C16A H16B . 0.9600 ?
    C16A H16C . 0.9600 ?
    N1B C2B . 1.291(17) ?
    N1B C3B . 1.35(2) ?
    N1B C14B . 1.56(2) ?
    C1B C2B . 1.349(12) ?
    C1B C5B . 1.394(10) ?
    C1B H1BA . 0.9300 ?
    C2B H2BA . 0.9300 ?
    C3B C4B . 1.351(17) ?
    C3B H3BA . 0.9300 ?
    C4B C5B . 1.364(10) ?
    C4B H4BA . 0.9300 ?
    C5B C6B . 1.476(9) ?
    C6B C7B . 1.336(8) ?
    C6B H6BA . 0.9300 ?
    C7B C8B . 1.467(9) ?
    C7B H7BA . 0.9300 ?
    C8B C9B . 1.360(10) ?
    C8B C13B . 1.394(10) ?
    C9B C10B . 1.427(17) ?
    C9B H9BA . 0.9300 ?
    C10B C11B . 1.39(2) ?
    C10B H10B . 0.9300 ?
    C11B C12B . 1.346(17) ?
    C12B C13B . 1.391(14) ?
    C12B H12B . 0.9300 ?
    C13B H13B . 0.9300 ?
    C14B H14D . 0.9600 ?
    C14B H14E . 0.9600 ?
    C14B H14F . 0.9600 ?
    C15B C16B . 1.511(10) ?
    C15B H15C . 0.9700 ?
    C15B H15D . 0.9700 ?
    C16B H16D . 0.9600 ?
    C16B H16E . 0.9600 ?
    C16B H16F . 0.9600 ?
    C17 C22 . 1.388(2) ?
    C17 C18 . 1.389(3) ?
    C18 C19 . 1.388(3) ?
    C18 H18A . 0.9300 ?
    C19 C20 . 1.390(2) ?
    C19 H19A . 0.9300 ?
    C20 C21 . 1.396(2) ?
    C21 C22 . 1.386(3) ?
    C21 H21A . 0.9300 ?
    C22 H22A . 0.9300 ?
    C23 H23A . 0.9600 ?
    C23 H23B . 1.1586 ?
    C23 H23C . 0.9600 ?
loop_
    _geom_angle_atom_site_label_1
    _geom_angle_atom_site_label_2
    _geom_angle_atom_site_label_3
    _geom_angle_site_symmetry_1
    _geom_angle_site_symmetry_3
    _geom_angle
    _geom_angle_publ_flag
    O4 S1 O2 . . 113.62(9) ?
    O4 S1 O3 . . 113.59(10) ?
    O2 S1 O3 . . 112.28(9) ?
    O4 S1 C20 . . 105.52(8) ?
    O2 S1 C20 . . 105.47(8) ?
    O3 S1 C20 . . 105.41(9) ?
    C11A O1 C15B . . 114.3(11) ?
    C11B O1 C15B . . 124.0(12) ?
    C11A O1 C15A . . 113.7(4) ?
    C11B O1 C15A . . 123.5(7) ?
    C23 O5 H5 . . 109.5 ?
    C3A N1A C2A . . 118.7(6) ?
    C3A N1A C14A . . 123.1(6) ?
    C2A N1A C14A . . 118.2(6) ?
    C2A C1A C5A . . 121.2(3) ?
    C2A C1A H1AA . . 119.4 ?
    C5A C1A H1AA . . 119.4 ?
    C1A C2A N1A . . 120.9(5) ?
    C1A C2A H2AA . . 119.5 ?
    N1A C2A H2AA . . 119.5 ?
    N1A C3A C4A . . 121.8(7) ?
    N1A C3A H3AA . . 119.1 ?
    C4A C3A H3AA . . 119.1 ?
    C3A C4A C5A . . 120.9(4) ?
    C3A C4A H4AA . . 119.6 ?
    C5A C4A H4AA . . 119.6 ?
    C4A C5A C1A . . 116.6(3) ?
    C4A C5A C6A . . 124.8(3) ?
    C1A C5A C6A . . 118.7(3) ?
    C7A C6A C5A . . 124.9(3) ?
    C7A C6A H6AA . . 117.6 ?
    C5A C6A H6AA . . 117.6 ?
    C6A C7A C8A . . 126.2(3) ?
    C6A C7A H7AA . . 116.9 ?
    C8A C7A H7AA . . 116.9 ?
    C9A C8A C13A . . 117.2(3) ?
    C9A C8A C7A . . 120.0(3) ?
    C13A C8A C7A . . 122.8(3) ?
    C10A C9A C8A . . 122.0(4) ?
    C10A C9A H9AA . . 119.0 ?
    C8A C9A H9AA . . 119.0 ?
    C11A C10A C9A . . 121.6(5) ?
    C11A C10A H10A . . 119.2 ?
    C9A C10A H10A . . 119.2 ?
    O1 C11A C10A . . 127.3(5) ?
    O1 C11A C12A . . 115.1(5) ?
    C10A C11A C12A . . 117.5(4) ?
    C13A C12A C11A . . 121.0(4) ?
    C13A C12A H12A . . 119.5 ?
    C11A C12A H12A . . 119.5 ?
    C12A C13A C8A . . 120.7(3) ?
    C12A C13A H13A . . 119.7 ?
    C8A C13A H13A . . 119.7 ?
    O1 C15A C16A . . 107.4(7) ?
    O1 C15A H15A . . 110.2 ?
    C16A C15A H15A . . 110.2 ?
    O1 C15A H15B . . 110.2 ?
    C16A C15A H15B . . 110.2 ?
    H15A C15A H15B . . 108.5 ?
    C2B N1B C3B . . 121.0(14) ?
    C2B N1B C14B . . 126.1(12) ?
    C3B N1B C14B . . 112.9(13) ?
    C2B C1B C5B . . 119.4(9) ?
    C2B C1B H1BA . . 120.3 ?
    C5B C1B H1BA . . 120.3 ?
    N1B C2B C1B . . 121.7(12) ?
    N1B C2B H2BA . . 119.1 ?
    C1B C2B H2BA . . 119.1 ?
    N1B C3B C4B . . 119.7(18) ?
    N1B C3B H3BA . . 120.1 ?
    C4B C3B H3BA . . 120.1 ?
    C3B C4B C5B . . 120.7(13) ?
    C3B C4B H4BA . . 119.7 ?
    C5B C4B H4BA . . 119.7 ?
    C4B C5B C1B . . 117.3(8) ?
    C4B C5B C6B . . 122.1(8) ?
    C1B C5B C6B . . 120.6(8) ?
    C7B C6B C5B . . 126.1(6) ?
    C7B C6B H6BA . . 116.9 ?
    C5B C6B H6BA . . 116.9 ?
    C6B C7B C8B . . 127.5(6) ?
    C6B C7B H7BA . . 116.2 ?
    C8B C7B H7BA . . 116.2 ?
    C9B C8B C13B . . 118.8(7) ?
    C9B C8B C7B . . 125.0(7) ?
    C13B C8B C7B . . 116.2(7) ?
    C8B C9B C10B . . 121.4(9) ?
    C8B C9B H9BA . . 119.3 ?
    C10B C9B H9BA . . 119.3 ?
    C11B C10B C9B . . 117.4(10) ?
    C11B C10B H10B . . 121.3 ?
    C9B C10B H10B . . 121.3 ?
    C12B C11B C10B . . 121.8(9) ?
    C12B C11B O1 . . 116.1(10) ?
    C10B C11B O1 . . 122.1(11) ?
    C11B C12B C13B . . 120.0(9) ?
    C11B C12B H12B . . 120.0 ?
    C13B C12B H12B . . 120.0 ?
    C12B C13B C8B . . 120.6(8) ?
    C12B C13B H13B . . 119.7 ?
    C8B C13B H13B . . 119.7 ?
    N1B C14B H14D . . 109.5 ?
    N1B C14B H14E . . 109.5 ?
    H14D C14B H14E . . 109.5 ?
    N1B C14B H14F . . 109.5 ?
    H14D C14B H14F . . 109.5 ?
    H14E C14B H14F . . 109.5 ?
    O1 C15B C16B . . 110(2) ?
    O1 C15B H15C . . 109.7 ?
    C16B C15B H15C . . 109.7 ?
    O1 C15B H15D . . 109.7 ?
    C16B C15B H15D . . 109.7 ?
    H15C C15B H15D . . 108.2 ?
    C15B C16B H16D . . 109.5 ?
    C15B C16B H16E . . 109.5 ?
    H16D C16B H16E . . 109.5 ?
    C15B C16B H16F . . 109.5 ?
    H16D C16B H16F . . 109.5 ?
    H16E C16B H16F . . 109.5 ?
    C22 C17 C18 . . 121.26(17) ?
    C22 C17 Br1 . . 119.00(13) ?
    C18 C17 Br1 . . 119.71(13) ?
    C19 C18 C17 . . 119.35(16) ?
    C19 C18 H18A . . 120.3 ?
    C17 C18 H18A . . 120.3 ?
    C18 C19 C20 . . 120.00(17) ?
    C18 C19 H19A . . 120.0 ?
    C20 C19 H19A . . 120.0 ?
    C19 C20 C21 . . 120.06(16) ?
    C19 C20 S1 . . 119.50(14) ?
    C21 C20 S1 . . 120.42(13) ?
    C22 C21 C20 . . 120.21(16) ?
    C22 C21 H21A . . 119.9 ?
    C20 C21 H21A . . 119.9 ?
    C21 C22 C17 . . 119.11(16) ?
    C21 C22 H22A . . 120.4 ?
    C17 C22 H22A . . 120.4 ?
    O5 C23 H23A . . 109.3 ?
    O5 C23 H23B . . 133.8 ?
    H23A C23 H23B . . 92.4 ?
    O5 C23 H23C . . 109.5 ?
    H23A C23 H23C . . 109.5 ?
    H23B C23 H23C . . 100.1 ?
loop_
    _geom_torsion_atom_site_label_1
    _geom_torsion_atom_site_label_2
    _geom_torsion_atom_site_label_3
    _geom_torsion_atom_site_label_4
    _geom_torsion_site_symmetry_1
    _geom_torsion_site_symmetry_2
    _geom_torsion_site_symmetry_3
    _geom_torsion_site_symmetry_4
    _geom_torsion
    _geom_torsion_publ_flag
    C5A C1A C2A N1A . . . . -1.2(6) ?
    C3A N1A C2A C1A . . . . 1.0(9) ?
    C14A N1A C2A C1A . . . . -179.3(4) ?
    C2A N1A C3A C4A . . . . 0.6(11) ?
    C14A N1A C3A C4A . . . . -179.2(6) ?
    N1A C3A C4A C5A . . . . -2.0(10) ?
    C3A C4A C5A C1A . . . . 1.6(6) ?
    C3A C4A C5A C6A . . . . -179.0(5) ?
    C2A C1A C5A C4A . . . . -0.1(5) ?
    C2A C1A C5A C6A . . . . -179.5(3) ?
    C4A C5A C6A C7A . . . . 3.1(4) ?
    C1A C5A C6A C7A . . . . -177.6(3) ?
    C5A C6A C7A C8A . . . . -179.6(2) ?
    C6A C7A C8A C9A . . . . 177.5(3) ?
    C6A C7A C8A C13A . . . . -2.7(4) ?
    C13A C8A C9A C10A . . . . 1.2(5) ?
    C7A C8A C9A C10A . . . . -179.0(3) ?
    C8A C9A C10A C11A . . . . -1.0(7) ?
    C11B O1 C11A C10A . . . . -175(7) ?
    C15B O1 C11A C10A . . . . 1.7(17) ?
    C15A O1 C11A C10A . . . . 1.9(10) ?
    C11B O1 C11A C12A . . . . 4(6) ?
    C15B O1 C11A C12A . . . . -179.4(15) ?
    C15A O1 C11A C12A . . . . -179.1(6) ?
    C9A C10A C11A O1 . . . . 179.6(5) ?
    C9A C10A C11A C12A . . . . 0.6(9) ?
    O1 C11A C12A C13A . . . . -179.6(5) ?
    C10A C11A C12A C13A . . . . -0.5(9) ?
    C11A C12A C13A C8A . . . . 0.8(7) ?
    C9A C8A C13A C12A . . . . -1.1(5) ?
    C7A C8A C13A C12A . . . . 179.1(3) ?
    C11A O1 C15A C16A . . . . 178.8(8) ?
    C11B O1 C15A C16A . . . . 179.5(11) ?
    C15B O1 C15A C16A . . . .  -3E1(10)
                                       ?
    C3B N1B C2B C1B . . . . -1(2) ?
    C14B N1B C2B C1B . . . . -179.9(12) ?
    C5B C1B C2B N1B . . . . 3.0(18) ?
    C2B N1B C3B C4B . . . . -2(3) ?
    C14B N1B C3B C4B . . . . 176.3(14) ?
    N1B C3B C4B C5B . . . . 4(2) ?
    C3B C4B C5B C1B . . . . -2.7(16) ?
    C3B C4B C5B C6B . . . . 176.9(12) ?
    C2B C1B C5B C4B . . . . -0.9(12) ?
    C2B C1B C5B C6B . . . . 179.4(8) ?
    C4B C5B C6B C7B . . . . -178.3(7) ?
    C1B C5B C6B C7B . . . . 1.4(10) ?
    C5B C6B C7B C8B . . . . 179.5(6) ?
    C6B C7B C8B C9B . . . . 0.5(11) ?
    C6B C7B C8B C13B . . . . -177.2(7) ?
    C13B C8B C9B C10B . . . . -1.4(13) ?
    C7B C8B C9B C10B . . . . -179.1(9) ?
    C8B C9B C10B C11B . . . . 0.8(19) ?
    C9B C10B C11B C12B . . . . -1(2) ?
    C9B C10B C11B O1 . . . . -179.6(12) ?
    C11A O1 C11B C12B . . . . -176(8) ?
    C15B O1 C11B C12B . . . . 179.7(18) ?
    C15A O1 C11B C12B . . . . 180.0(10) ?
    C11A O1 C11B C10B . . . . 2(5) ?
    C15B O1 C11B C10B . . . . -2(3) ?
    C15A O1 C11B C10B . . . . -2(2) ?
    C10B C11B C12B C13B . . . . 2(2) ?
    O1 C11B C12B C13B . . . . -179.3(11) ?
    C11B C12B C13B C8B . . . . -2.9(17) ?
    C9B C8B C13B C12B . . . . 2.4(13) ?
    C7B C8B C13B C12B . . . . -179.6(8) ?
    C11A O1 C15B C16B . . . . -176(2) ?
    C11B O1 C15B C16B . . . . -175(2) ?
    C15A O1 C15B C16B . . . .  16E1(10)
                                       ?
    C22 C17 C18 C19 . . . . -0.6(3) ?
    Br1 C17 C18 C19 . . . . 177.40(14) ?
    C17 C18 C19 C20 . . . . -0.1(3) ?
    C18 C19 C20 C21 . . . . 0.6(3) ?
    C18 C19 C20 S1 . . . . -178.10(14) ?
    O4 S1 C20 C19 . . . . 62.92(17) ?
    O2 S1 C20 C19 . . . . -176.53(14) ?
    O3 S1 C20 C19 . . . . -57.57(17) ?
    O4 S1 C20 C21 . . . . -115.77(15) ?
    O2 S1 C20 C21 . . . . 4.79(16) ?
    O3 S1 C20 C21 . . . . 123.75(15) ?
    C19 C20 C21 C22 . . . . -0.4(3) ?
    S1 C20 C21 C22 . . . . 178.28(13) ?
    C20 C21 C22 C17 . . . . -0.3(3) ?
    C18 C17 C22 C21 . . . . 0.8(3) ?
    Br1 C17 C22 C21 . . . . -177.23(13) ?
loop_
    _geom_hbond_atom_site_label_D
    _geom_hbond_atom_site_label_H
    _geom_hbond_atom_site_label_A
    _geom_hbond_site_symmetry_A
    _geom_hbond_distance_DH
    _geom_hbond_distance_HA
    _geom_hbond_distance_DA
    _geom_hbond_angle_DHA
    _geom_hbond_publ_flag
    O5 H5 O3 1_655 0.82 1.92 2.657(4) 149 y
    C1A H1AA O2 2_566 0.93 2.42 3.334(4) 168 y
    C2A H2AA O2 1_565 0.93 2.38 3.237(5) 153 y
    C14A H14A O4 2_565 0.96 2.36 3.180(6) 143 y
    C14A H14B O4 1_565 0.96 2.41 3.343(6) 163 y
    C19 H19A O5 2_665 0.93 2.53 3.385(4) 153 y
    C21 H21A O2 2_556 0.93 2.58 3.311(2) 135 y
    C23 H23C Br1 1_555 0.96 2.77 3.724(5) 173 y
    C14A H14C Cg2 2_566 0.96 2.66 3.609(6) 172 y
    C14A H14C Cg4 2_566 0.96 2.63 3.572(8) 167 y
    C15A H15A Cg1 2_666 0.97 2.84 3.639(8) 140 y
    C15A H15A Cg3 2_666 0.97 2.84 3.611(9) 137 y
    C14B H14D Cg2 2_566 0.96 2.87 3.562(15) 129 y
    C14B H14D Cg4 2_566 0.96 2.80 3.564(16) 137 y
    C15B H15C Cg1 2_666 0.97 2.81 3.65(3) 145 y
    C15B H15C Cg3 2_666 0.97 2.81 3.62(3) 141 y
    C15B H15D Cg5 2_656 0.97 2.98 3.60(2) 123 y
