# Supplementary material for: (E)-4-[2-(4-Eth­oxy­phen­yl)ethen­yl]-1-methyl­pyridinium 4-bromo­benzene­sulfonate methanol hemisolvate
Source: Acta Crystallogr Sect E Struct Rep Online. 2010 Dec 11;67(Pt 1):o105–6. doi: 10.1107/S1600536810050944 (PMC3050231; doi:10.1107/S1600536810050944)
Supplement: Supplementary file 2 [file e-67-0o105-Isup2.hkl]

# 
# h,k,l, Fc-squared, Fo-squared, sigma(Fo-squared) and status flag 
# 
data_I
_shelx_title ' a in P-1  (100K)' 
_shelx_refln_list_code          4 
_shelx_F_calc_maximum      216.86 
_exptl_crystal_F_000       506.00 
_reflns_d_resolution_high  0.7107 
 
loop_ 
 _symmetry_equiv_pos_as_xyz 
 'x, y, z' 
 '-x, -y, -z' 
 
_cell_length_a     9.9270 
_cell_length_b     9.9813 
_cell_length_c    11.5293 
_cell_angle_alpha  75.703 
_cell_angle_beta   76.965 
_cell_angle_gamma  88.395 
 
_shelx_F_squared_multiplier     1.000 
 
loop_ 
 _refln_index_h 
 _refln_index_k 
 _refln_index_l 
 _refln_F_squared_calc 
 _refln_F_squared_meas 
 _refln_F_squared_sigma 
 _refln_observed_status 
   1   0   0       29.65       20.42      1.22 o 
   2   0   0     7305.81     7452.60    114.29 o 
   3   0   0     5329.55     5506.69     91.31 o 
   4   0   0      729.17      818.42     14.18 o 
   5   0   0     3587.74     3676.94     54.89 o 
   6   0   0       85.78       72.24      2.48 o 
   7   0   0      239.54      196.98      4.60 o 
   8   0   0     1240.14     1213.20     24.24 o 
   9   0   0      226.06      228.71      7.33 o 
  10   0   0      506.70      469.91     12.49 o 
  11   0   0       15.34       14.14      3.66 o 
  12   0   0        3.54        3.22      3.87 o 
  13   0   0       55.22       47.68      6.01 o 
 -13   1   0        2.26        3.36      4.75 o 
 -12   1   0      210.99      201.02      7.99 o 
 -11   1   0      279.39      292.61      9.24 o 
 -10   1   0      645.13      623.57     15.58 o 
  -9   1   0      267.56      289.35      8.41 o 
  -8   1   0       10.34       11.70      2.40 o 
  -7   1   0      509.07      484.44      9.09 o 
  -6   1   0     1233.99     1269.40     18.29 o 
  -5   1   0      617.64      645.31     10.21 o 
  -4   1   0      929.16      970.58     14.08 o 
  -3   1   0      387.68      440.56      6.57 o 
  -2   1   0      955.86      939.67     13.44 o 
  -1   1   0     1293.45     1286.34     21.16 o 
   0   1   0      830.45      806.87     16.08 o 
   1   1   0       28.24       -2.27      1.14 o 
   2   1   0       71.30       80.63      1.53 o 
   3   1   0     7602.54     7848.63    129.99 o 
   4   1   0       13.94       20.55      1.22 o 
   5   1   0     1074.75     1045.28     16.10 o 
   6   1   0     1491.12     1446.14     23.82 o 
   7   1   0      207.99      187.32      4.28 o 
   8   1   0      684.82      639.46     12.34 o 
   9   1   0        8.66        8.01      2.88 o 
  10   1   0      164.34      156.07      6.50 o 
  11   1   0      646.91      616.50     15.95 o 
  12   1   0       47.31       44.37      4.94 o 
  13   1   0      148.14      159.29      9.22 o 
 -13   2   0      140.00      132.20      7.84 o 
 -12   2   0       34.83       33.76      4.30 o 
 -11   2   0      323.08      319.30     11.86 o 
 -10   2   0        2.13        3.32      2.84 o 
  -9   2   0        8.16       14.78      2.66 o 
  -8   2   0      661.68      635.87     15.20 o 
  -7   2   0      494.57      473.94      8.77 o 
  -6   2   0      697.28      651.44      8.64 o 
  -5   2   0     1027.81     1086.32     13.81 o 
  -4   2   0      157.73      177.93      3.14 o 
  -3   2   0     4105.73     4010.74     52.98 o 
  -2   2   0      140.62      116.99      2.25 o 
  -1   2   0      569.48      538.49      6.30 o 
   0   2   0     7179.73     7155.88     89.51 o 
   1   2   0      519.62      575.61      6.60 o 
   2   2   0    47030.35    44599.65    553.42 o 
   3   2   0      688.21      736.03      9.39 o 
   4   2   0     1190.63     1243.09     19.81 o 
   5   2   0     2492.46     2462.19     30.54 o 
   6   2   0      857.86      841.97     11.65 o 
   7   2   0     2434.90     2339.21     33.30 o 
   8   2   0        1.52        0.46      2.00 o 
   9   2   0      215.46      218.70      6.67 o 
  10   2   0      569.40      511.61     12.06 o 
  11   2   0      495.04      509.21     12.41 o 
  12   2   0       55.41       60.52      5.27 o 
  13   2   0        0.84        1.66      5.28 o 
 -13   3   0      178.71      173.26     15.89 o 
 -12   3   0        2.36        1.76      3.95 o 
 -11   3   0       72.32       74.16      4.63 o 
 -10   3   0      517.93      509.69     13.13 o 
  -9   3   0       10.17       17.31      2.77 o 
  -8   3   0     1575.28     1511.06     33.61 o 
  -7   3   0       92.36      101.11      3.23 o 
  -6   3   0        2.59        1.62      1.31 o 
  -5   3   0     2680.82     2682.58     37.36 o 
  -4   3   0     1040.99     1045.59     16.28 o 
  -3   3   0     1613.28     1559.86     21.85 o 
  -2   3   0     2049.98     2002.50     27.99 o 
  -1   3   0      417.26      457.19      5.65 o 
   0   3   0    12683.14    13392.74    167.30 o 
   1   3   0     2010.48     2340.35     27.28 o 
   2   3   0        8.16        4.95      0.74 o 
   3   3   0      785.93      828.03      9.25 o 
   4   3   0     1618.05     1715.33     20.68 o 
   5   3   0     2748.42     2954.38     35.12 o 
   6   3   0       10.45       12.03      1.41 o 
   7   3   0     1149.71     1073.10     15.95 o 
   8   3   0      595.85      611.06     10.87 o 
   9   3   0      146.02      142.93      5.54 o 
  10   3   0      722.86      700.18     16.06 o 
  11   3   0        5.79       -0.92      3.73 o 
  12   3   0       10.51        6.18      4.11 o 
  13   3   0      123.45      121.78     20.57 o 
 -13   4   0        0.89        2.50      4.41 o 
 -12   4   0        0.21       -1.06      3.83 o 
 -11   4   0      287.22      265.11      8.55 o 
 -10   4   0       13.46       24.78      3.26 o 
  -9   4   0      149.71      163.50      5.84 o 
  -8   4   0       79.07       77.49      3.85 o 
  -7   4   0       30.56       27.83      2.02 o 
  -6   4   0      710.31      709.94     10.61 o 
  -5   4   0      754.18      782.84     10.54 o 
  -4   4   0      356.64      369.49      5.75 o 
  -3   4   0       43.60       48.96      1.43 o 
  -2   4   0      560.81      589.89      7.52 o 
  -1   4   0      274.45      255.04      4.81 o 
   0   4   0     1501.21     1583.84     22.85 o 
   1   4   0       97.58      138.34      3.02 o 
   2   4   0      735.59      824.90     10.01 o 
   3   4   0     1119.60     1046.97     12.13 o 
   4   4   0     5142.86     5464.53     68.15 o 
   5   4   0      424.27      405.07      5.97 o 
   6   4   0      169.10      167.42      3.49 o 
   7   4   0      445.43      455.25      7.16 o 
   8   4   0      436.78      415.87      9.83 o 
   9   4   0       29.34       20.42      3.95 o 
  10   4   0       95.65       94.80      7.56 o 
  11   4   0      263.56      254.25      8.34 o 
  12   4   0      172.02      151.86     38.72 o 
 -12   5   0       31.98       37.02      4.83 o 
 -11   5   0      289.06      291.98     11.97 o 
 -10   5   0       43.32       37.24      3.54 o 
  -9   5   0       73.63       79.21      4.17 o 
  -8   5   0      791.39      800.35     18.53 o 
  -7   5   0       10.43       19.35      3.38 o 
  -6   5   0     1814.81     1865.55     24.32 o 
  -5   5   0      396.01      447.87      6.40 o 
  -4   5   0      138.70      127.93      2.29 o 
  -3   5   0     1802.80     1804.14     22.19 o 
  -2   5   0      317.10      301.35      4.87 o 
  -1   5   0     1192.70     1122.21     17.51 o 
   0   5   0      353.03      412.23      6.74 o 
   1   5   0      733.81      749.28     11.03 o 
   2   5   0     4605.13     4906.80     57.22 o 
   3   5   0      996.94     1067.92     12.92 o 
   4   5   0       13.65       33.22      1.34 o 
   5   5   0     1127.39     1181.79     14.71 o 
   6   5   0     1002.29      999.13     12.67 o 
   7   5   0     1641.05     1655.85     26.45 o 
   8   5   0       86.71       97.28      4.53 o 
   9   5   0       28.87       22.49      5.84 o 
  10   5   0      134.29      117.04     13.57 o 
  11   5   0      339.14      314.01     41.97 o 
  12   5   0       60.75       54.92     14.17 o 
 -12   6   0      100.82      106.50      6.38 o 
 -11   6   0        3.08        2.65      3.39 o 
 -10   6   0        7.14        3.87      3.02 o 
  -9   6   0      212.28      214.04      6.86 o 
  -8   6   0       90.32      104.40      6.37 o 
  -7   6   0      186.00      186.86      4.69 o 
  -6   6   0       12.62       20.45      2.59 o 
  -5   6   0      283.52      308.11      4.55 o 
  -4   6   0      580.90      564.14      7.45 o 
  -3   6   0     1262.68     1226.50     16.37 o 
  -2   6   0      260.48      306.58      7.66 o 
  -1   6   0       12.05       18.75      1.41 o 
   0   6   0      173.14      143.79      3.27 o 
   1   6   0       84.91       73.47      2.71 o 
   2   6   0      517.90      523.47      9.72 o 
   3   6   0        1.75        0.80      1.21 o 
   4   6   0      191.11      192.03      3.38 o 
   5   6   0     2004.89     2038.48     25.48 o 
   6   6   0      402.42      447.03      9.01 o 
   7   6   0      486.00      489.83     12.05 o 
   8   6   0      358.95      344.76     13.85 o 
   9   6   0       94.75       85.09     11.23 o 
  11   6   0       24.09       13.52     11.92 o 
  12   6   0        8.50        3.71     12.79 o 
 -11   7   0      121.84      121.08      7.07 o 
 -10   7   0       63.28       71.25      5.19 o 
  -9   7   0      270.64      266.92     12.61 o 
  -8   7   0        1.66        2.87      3.13 o 
  -7   7   0       34.81       31.85      2.54 o 
  -6   7   0      814.63      811.02     22.58 o 
  -5   7   0      109.67      126.29      5.85 o 
  -4   7   0      602.49      634.71     13.27 o 
  -3   7   0        0.74       -2.14      2.53 o 
  -2   7   0      229.12      259.34      7.19 o 
  -1   7   0     1587.53     1640.21     35.94 o 
   0   7   0      380.37      434.18      8.30 o 
   1   7   0      603.27      626.38     10.53 o 
   2   7   0      579.49      617.96     10.52 o 
   3   7   0       80.00       85.16      3.27 o 
   4   7   0     1037.80     1125.67     21.64 o 
   5   7   0      604.66      609.62     10.67 o 
   6   7   0       33.08       43.94      4.85 o 
   7   7   0      101.99      103.58     10.87 o 
   8   7   0      726.11      749.16     33.05 o 
   9   7   0      154.49      146.19     19.26 o 
  10   7   0       57.09       49.93     11.46 o 
  11   7   0      102.06       78.85     13.48 o 
 -11   8   0      184.23      188.53     17.63 o 
 -10   8   0       98.73       85.76      6.35 o 
  -9   8   0       26.73       30.68      3.61 o 
  -8   8   0       66.97       70.41      4.19 o 
  -7   8   0       37.55       44.77      3.21 o 
  -6   8   0      704.08      746.44     20.17 o 
  -5   8   0      165.93      156.59      5.52 o 
  -4   8   0        7.48        3.51      3.95 o 
  -3   8   0       86.31      103.17      5.36 o 
  -2   8   0      324.86      324.52      8.83 o 
  -1   8   0      678.71      684.04     16.23 o 
   0   8   0        1.66        2.34      2.53 o 
   1   8   0       23.64       23.21      2.61 o 
   2   8   0      442.20      467.52      9.35 o 
   3   8   0       28.75       27.73      2.79 o 
   4   8   0      167.16      150.38      5.48 o 
   5   8   0      365.85      389.09      9.61 o 
   6   8   0       47.42       50.19      5.04 o 
   7   8   0      563.87      520.51     17.60 o 
   8   8   0      113.63       99.08      7.29 o 
   9   8   0       63.46       53.01      7.09 o 
  10   8   0      146.22      119.75     13.30 o 
 -10   9   0       25.95       29.18      6.26 o 
  -9   9   0      160.40      154.11      6.79 o 
  -8   9   0      153.94      156.55      6.57 o 
  -7   9   0       19.25       23.67      3.10 o 
  -6   9   0       14.36       28.45      3.16 o 
  -5   9   0       15.26       22.33      3.07 o 
  -4   9   0      188.27      188.67      6.50 o 
  -3   9   0      268.10      258.11     14.07 o 
  -2   9   0       34.86       33.51      3.44 o 
  -1   9   0       33.16       35.86      3.55 o 
   0   9   0      228.90      250.03      8.16 o 
   1   9   0      639.22      634.32     15.78 o 
   2   9   0      285.73      277.97      7.59 o 
   3   9   0      109.21      115.14      4.82 o 
   4   9   0       14.83       15.39      3.24 o 
   5   9   0      431.16      399.54     20.88 o 
   6   9   0      331.94      321.51     17.88 o 
   7   9   0      179.88      190.53     14.30 o 
   8   9   0       84.99       71.00      6.74 o 
   9   9   0       44.15       40.65      8.57 o 
  -9  10   0      365.16      356.74     11.65 o 
  -8  10   0       30.85       18.05      3.59 o 
  -7  10   0       23.90       15.81      3.43 o 
  -6  10   0      369.35      359.68     20.34 o 
  -5  10   0      115.34      111.47      7.36 o 
  -4  10   0      432.86      427.36     21.10 o 
  -3  10   0      107.75       99.05      5.34 o 
  -2  10   0        5.06        0.70      3.12 o 
  -1  10   0      218.40      214.32      7.72 o 
   0  10   0       74.41       82.05      5.02 o 
   1  10   0      641.78      663.44     17.72 o 
   2  10   0        5.61        2.53      3.72 o 
   3  10   0       51.06       57.70      4.91 o 
   4  10   0      103.48      119.05      5.37 o 
   5  10   0      127.88      136.93      7.88 o 
   6  10   0       67.06       60.15      9.72 o 
   7  10   0       20.50        8.62      8.94 o 
   8  10   0       98.65       87.56     11.64 o 
  -8  11   0        0.94       -5.81      3.48 o 
  -7  11   0       10.78       20.40      6.07 o 
  -6  11   0      399.71      410.74     29.43 o 
  -5  11   0       81.31       91.09      5.63 o 
  -4  11   0        1.45        2.33      3.67 o 
  -3  11   0      109.75      119.78      6.96 o 
  -2  11   0       51.05       59.50      6.01 o 
  -1  11   0      377.70      392.36     11.64 o 
   0  11   0       88.13      114.17      6.18 o 
   1  11   0       14.09       20.17      4.48 o 
   2  11   0      191.98      224.41      8.87 o 
   3  11   0       40.53       52.15      4.49 o 
   4  11   0      197.46      193.02      7.41 o 
   5  11   0        7.66       18.72      5.65 o 
   6  11   0        2.16       -5.00      8.85 o 
   7  11   0       82.19       87.98     12.01 o 
  -6  12   0        6.78       17.46      6.03 o 
  -5  12   0        0.05        7.22      4.24 o 
  -4  12   0      176.51      166.38      8.24 o 
  -3  12   0       29.45       24.07      7.98 o 
  -2  12   0      211.91      203.99     10.34 o 
  -1  12   0       15.47        8.76      4.92 o 
   0  12   0       26.11       31.80     13.73 o 
   1  12   0      262.50      257.08     11.45 o 
   2  12   0       93.59      104.91      7.86 o 
   3  12   0        2.58        4.11      4.62 o 
   4  12   0        0.14       -0.70      4.72 o 
   5  12   0      150.92      165.41     14.30 o 
   6  12   0       71.17       81.88     12.38 o 
  -4  13   0      416.59      449.23     15.35 o 
  -3  13   0       27.19       46.23      5.84 o 
  -2  13   0       27.77       28.96      5.81 o 
  -1  13   0      160.38      188.98     10.13 o 
   0  13   0        2.54        4.95      5.62 o 
   1  13   0      587.77      603.76     20.22 o 
   2  13   0        6.42        8.04      6.11 o 
   3  13   0        2.94        7.78      6.16 o 
  -2 -13   1      177.10      193.45     11.17 o 
  -1 -13   1        7.56        3.44      6.42 o 
   0 -13   1       16.41        9.65      5.76 o 
   1 -13   1       85.60      103.43      7.80 o 
   2 -13   1      106.20      128.59      9.74 o 
   3 -13   1        1.12        1.89      5.01 o 
  -5 -12   1       63.27       60.97     11.46 o 
  -4 -12   1      102.61      111.02      7.07 o 
  -3 -12   1       23.44       32.15      7.72 o 
  -2 -12   1       19.55       16.45      5.92 o 
  -1 -12   1      280.37      276.41     12.09 o 
   0 -12   1        5.81        5.73      5.48 o 
   1 -12   1      170.36      171.27     16.89 o 
   2 -12   1       33.86       44.79      5.69 o 
   3 -12   1        0.37        5.59      4.77 o 
   4 -12   1      174.99      151.81      9.99 o 
   5 -12   1        2.21        2.55      4.10 o 
   6 -12   1       70.75       78.77      5.66 o 
  -7 -11   1       17.31       25.17     10.59 o 
  -6 -11   1      484.03      448.69     24.07 o 
  -5 -11   1      153.23      162.42      9.24 o 
  -4 -11   1       21.49       20.24      4.20 o 
  -3 -11   1       11.10       12.25      4.07 o 
  -2 -11   1      149.73      154.50      7.41 o 
  -1 -11   1      889.82      908.17     29.47 o 
   0 -11   1      277.48      283.97     11.30 o 
   1 -11   1       16.84       27.95      6.85 o 
   2 -11   1      118.85      107.55      6.62 o 
   3 -11   1      105.31      109.27      6.44 o 
   4 -11   1      286.84      305.40     12.24 o 
   5 -11   1        0.82        2.94      4.63 o 
   6 -11   1       19.65       19.90      4.24 o 
   7 -11   1       23.15       21.69      3.83 o 
   8 -11   1        2.23        3.73      4.70 o 
  -8 -10   1       21.24       16.14     10.32 o 
  -7 -10   1      318.20      322.57     19.58 o 
  -6 -10   1       76.15       87.01     10.91 o 
  -5 -10   1      211.04      212.56     10.09 o 
  -4 -10   1       89.69       98.10      5.12 o 
  -3 -10   1      139.53      142.79      6.01 o 
  -2 -10   1      209.45      230.27      8.62 o 
  -1 -10   1       90.44       91.67      5.50 o 
   0 -10   1        1.38        1.04      4.42 o 
   1 -10   1      236.07      255.08      8.59 o 
   2 -10   1      465.57      456.88     14.56 o 
   3 -10   1      110.84      115.14      5.63 o 
   4 -10   1        0.16       -2.15      4.95 o 
   5 -10   1       46.07       47.31      6.36 o 
   6 -10   1      293.10      290.53     10.06 o 
   7 -10   1        2.94        4.20      3.14 o 
   8 -10   1       47.84       52.32      4.84 o 
   9 -10   1        0.50        0.10      3.78 o 
  -9  -9   1      247.23      236.45     11.62 o 
  -8  -9   1       64.95       74.27     10.87 o 
  -7  -9   1      128.89      139.74     12.29 o 
  -6  -9   1      340.83      328.99     18.61 o 
  -5  -9   1       54.93       67.23      5.89 o 
  -4  -9   1     1454.14     1488.73     29.88 o 
  -3  -9   1       85.80       89.67      4.45 o 
  -2  -9   1      102.87       99.88      6.30 o 
  -1  -9   1      885.52      918.45     21.81 o 
   0  -9   1       51.81       57.12      4.18 o 
   1  -9   1      944.64      978.30     22.88 o 
   2  -9   1       54.04       46.21      3.79 o 
   3  -9   1        0.32       -0.10      2.66 o 
   4  -9   1      386.95      349.67      9.58 o 
   5  -9   1      313.04      291.25      8.41 o 
   6  -9   1      369.89      373.50     18.27 o 
   7  -9   1        2.43        5.61      2.57 o 
   8  -9   1       26.42       29.18      3.25 o 
   9  -9   1       97.83       85.19      6.99 o 
  10  -9   1        1.91        7.35      3.48 o 
 -10  -8   1      119.24      108.38      8.69 o 
  -9  -8   1       28.47       31.82      7.00 o 
  -8  -8   1       47.50       38.96      6.24 o 
  -7  -8   1       53.90       57.65      5.98 o 
  -6  -8   1      102.75      112.41      9.99 o 
  -5  -8   1     1298.43     1297.34     26.17 o 
  -4  -8   1       66.81       67.20      3.86 o 
  -3  -8   1        1.88       -1.08      2.17 o 
  -2  -8   1      137.41      148.09      5.71 o 
  -1  -8   1     1538.86     1585.77     30.16 o 
   0  -8   1      351.74      348.95      8.29 o 
   1  -8   1      282.33      276.23      8.08 o 
   2  -8   1      141.38      119.13      4.89 o 
   3  -8   1      622.46      609.95     14.55 o 
   4  -8   1     1031.12      953.68     24.21 o 
   5  -8   1      101.63       91.54      4.16 o 
   6  -8   1       65.61       73.46      5.85 o 
   7  -8   1       50.29       46.27      2.99 o 
   8  -8   1      230.11      230.50      7.66 o 
   9  -8   1      196.23      195.46      7.14 o 
  10  -8   1       28.99       39.11      4.03 o 
  11  -8   1        6.11        7.85      5.00 o 
 -11  -7   1       95.15       87.01     13.89 o 
 -10  -7   1       64.40       39.20     11.51 o 
  -9  -7   1       21.53       17.65      6.43 o 
  -8  -7   1       46.42       44.91      6.79 o 
  -7  -7   1      652.43      626.53     20.20 o 
  -6  -7   1       37.67       41.65      4.87 o 
  -5  -7   1     1047.38     1000.63     18.31 o 
  -4  -7   1     1290.24     1307.09     22.83 o 
  -3  -7   1       64.23       59.57      2.68 o 
  -2  -7   1     4084.76     4275.67     60.74 o 
  -1  -7   1       80.54       80.63      2.88 o 
   0  -7   1      127.34      146.77      3.79 o 
   1  -7   1      957.55     1024.55     18.23 o 
   2  -7   1      305.98      261.36      7.23 o 
   3  -7   1      854.62      876.46     18.22 o 
   4  -7   1       38.02       44.47      4.99 o 
   5  -7   1       16.41       12.52      2.06 o 
   6  -7   1     1495.51     1504.80     42.64 o 
   7  -7   1       68.66       68.94      5.68 o 
   8  -7   1       41.89       52.17      4.63 o 
   9  -7   1        2.06        5.86      2.50 o 
  10  -7   1      123.96      123.88      5.54 o 
  11  -7   1       26.34       22.09      4.11 o 
 -11  -6   1       88.10       44.33     12.88 o 
 -10  -6   1       14.13        0.92     10.54 o 
  -9  -6   1      208.21      189.02     10.02 o 
  -8  -6   1      355.99      325.04     14.46 o 
  -7  -6   1       73.83       77.86      4.81 o 
  -6  -6   1      208.16      210.44      5.49 o 
  -5  -6   1       90.34       87.48      2.38 o 
  -4  -6   1      401.50      397.13      5.74 o 
  -3  -6   1      588.20      622.58      8.34 o 
  -2  -6   1      449.93      470.05      6.50 o 
  -1  -6   1      395.88      377.10      6.89 o 
   0  -6   1      417.10      485.12      7.77 o 
   1  -6   1     3594.37     3853.48     59.86 o 
   2  -6   1      259.87      266.20      3.93 o 
   3  -6   1       88.07       72.16      1.84 o 
   4  -6   1      632.00      639.40      9.74 o 
   5  -6   1      672.07      688.81     10.50 o 
   6  -6   1     1917.77     2019.70     26.90 o 
   7  -6   1        3.56        3.18      2.17 o 
   8  -6   1        5.47        6.11      2.90 o 
   9  -6   1      469.24      457.08     11.94 o 
  10  -6   1      108.42       98.24      6.62 o 
  11  -6   1      182.64      194.01     11.25 o 
  12  -6   1       21.14       22.21      4.68 o 
 -12  -5   1        0.87       -4.17     13.16 o 
 -11  -5   1        2.30       -1.41      6.83 o 
 -10  -5   1      314.71      284.20     40.48 o 
  -9  -5   1      118.33      114.58      8.05 o 
  -8  -5   1      615.74      580.75     18.56 o 
  -7  -5   1      228.10      226.16      7.93 o 
  -6  -5   1      589.03      607.62     11.92 o 
  -5  -5   1     1941.84     2011.45     22.98 o 
  -4  -5   1      230.07      250.78      3.66 o 
  -3  -5   1       68.99       51.69      1.43 o 
  -2  -5   1     1972.45     2152.13     25.37 o 
  -1  -5   1      490.38      488.68      7.17 o 
   0  -5   1     4461.27     4747.15     62.09 o 
   1  -5   1       19.03       12.51      1.74 o 
   2  -5   1      593.72      695.84      8.49 o 
   3  -5   1     2219.73     2324.36     31.17 o 
   4  -5   1      987.67      960.79     14.77 o 
   5  -5   1      757.19      756.46     11.95 o 
   6  -5   1        1.06        8.12      2.19 o 
   7  -5   1      369.30      354.58      7.32 o 
   8  -5   1     1081.85     1020.94     22.94 o 
   9  -5   1      441.36      447.45     14.68 o 
  10  -5   1        3.71        7.36      2.74 o 
  11  -5   1       12.25       16.82      3.30 o 
  12  -5   1      156.11      143.83      7.42 o 
 -11  -4   1      172.26      174.12     28.24 o 
 -10  -4   1      347.80      317.47     22.69 o 
  -9  -4   1        1.17       -2.56      2.99 o 
  -8  -4   1        4.09        3.48      2.77 o 
  -7  -4   1     1994.67     1925.65     30.34 o 
  -6  -4   1      102.36      100.14      2.65 o 
  -5  -4   1     1323.54     1213.30     14.96 o 
  -4  -4   1     2348.62     2517.94     32.25 o 
  -3  -4   1      181.86      182.39      3.01 o 
  -2  -4   1     3997.93     4004.86     44.97 o 
  -1  -4   1     1381.17     1371.85     15.64 o 
   0  -4   1        2.48        3.71      0.70 o 
   1  -4   1     1942.56     1882.17     20.37 o 
   2  -4   1      318.65      268.60      3.56 o 
   3  -4   1     4795.65     4816.45     72.23 o 
   4  -4   1      137.60      144.08      3.13 o 
   5  -4   1      722.33      766.58     13.05 o 
   6  -4   1     1037.76     1032.68     15.00 o 
   7  -4   1      434.40      426.57      8.07 o 
   8  -4   1      450.13      440.34     10.84 o 
   9  -4   1        2.09        9.08      4.29 o 
  10  -4   1      106.50       98.28      4.95 o 
  11  -4   1      309.78      321.11     19.02 o 
  12  -4   1       55.02       59.57      7.82 o 
  13  -4   1      105.63      116.82      6.66 o 
 -12  -3   1       31.44       31.81      7.50 o 
 -11  -3   1      382.39      355.95     11.61 o 
 -10  -3   1        9.64        9.83      4.49 o 
  -9  -3   1       50.55       52.33      7.25 o 
  -8  -3   1      322.74      314.06      7.67 o 
  -7  -3   1     1086.58     1045.18     16.57 o 
  -6  -3   1      854.63      857.40     10.21 o 
  -5  -3   1        1.31        3.44      1.00 o 
  -4  -3   1     1896.68     2298.30     27.57 o 
  -3  -3   1      250.46      212.59      3.18 o 
  -2  -3   1     1083.51     1159.15     13.86 o 
  -1  -3   1      463.71      563.51      6.93 o 
   0  -3   1     1406.16     1450.60     19.89 o 
   1  -3   1     4955.82     4893.46     55.30 o 
   2  -3   1     2427.93     2659.64     34.59 o 
   3  -3   1      108.19       87.75      2.16 o 
   4  -3   1     1005.03     1041.01     15.80 o 
   5  -3   1      528.64      558.70      8.40 o 
   6  -3   1     1943.49     1907.29     24.84 o 
   7  -3   1       98.64       93.89      2.75 o 
   8  -3   1       50.80       56.12      2.60 o 
   9  -3   1      726.06      743.51     17.50 o 
  10  -3   1      917.35      860.26     20.19 o 
  11  -3   1      594.95      577.25     22.71 o 
  12  -3   1        1.52        1.67      3.48 o 
  13  -3   1       21.24       22.10      4.66 o 
 -13  -2   1      215.24      212.67     12.57 o 
 -12  -2   1       11.07       12.03      4.83 o 
 -11  -2   1       74.03       68.15      4.86 o 
 -10  -2   1     1058.14      985.88     20.71 o 
  -9  -2   1       83.83       89.73      4.90 o 
  -8  -2   1     1031.10     1055.04     18.95 o 
  -7  -2   1      882.45      878.71     14.23 o 
  -6  -2   1        9.51        7.94      1.50 o 
  -5  -2   1     2196.83     2246.71     26.43 o 
  -4  -2   1     1366.44     1497.82     18.04 o 
  -3  -2   1      487.31      420.52      5.59 o 
  -2  -2   1     7233.86     7671.38    105.98 o 
  -1  -2   1      164.34      201.23      2.91 o 
   0  -2   1    13233.55    13550.51    195.68 o 
   1  -2   1      373.36      353.74      4.62 o 
   2  -2   1      278.98      240.97      3.53 o 
   3  -2   1     1659.44     1742.05     24.09 o 
   4  -2   1     3172.47     3211.33     44.08 o 
   5  -2   1     2395.76     2371.39     28.97 o 
   6  -2   1      131.21      109.93      2.29 o 
   7  -2   1      200.29      230.67      4.57 o 
   8  -2   1      298.81      276.30      6.63 o 
   9  -2   1      395.43      396.55      9.09 o 
  10  -2   1        4.07       14.87      2.96 o 
  11  -2   1        0.47        4.40      3.79 o 
  12  -2   1      106.38      110.47      5.72 o 
  13  -2   1       99.23       98.28      6.58 o 
 -13  -1   1       10.07        4.16      5.35 o 
 -12  -1   1      115.62      124.42      7.61 o 
 -11  -1   1      304.95      323.72     10.28 o 
 -10  -1   1      471.71      467.28     12.64 o 
  -9  -1   1      267.78      255.44      7.28 o 
  -8  -1   1       50.26       38.90      3.06 o 
  -7  -1   1     3259.17     3184.35     53.13 o 
  -6  -1   1      504.53      515.18      8.62 o 
  -5  -1   1     3101.64     3097.67     43.53 o 
  -4  -1   1      150.44      178.99      3.22 o 
  -3  -1   1       25.47       18.94      0.94 o 
  -2  -1   1     6189.93     6490.75     84.65 o 
  -1  -1   1       61.07       63.36      1.63 o 
   0  -1   1     3578.35     3433.45     59.39 o 
   1  -1   1      107.20      127.36      3.03 o 
   2  -1   1       54.35       54.05      1.19 o 
   3  -1   1    10007.79     9396.18    115.60 o 
   4  -1   1       11.84       10.13      0.83 o 
   5  -1   1     1624.65     1739.46     22.65 o 
   6  -1   1      332.52      302.15      4.97 o 
   7  -1   1      755.03      715.72     14.04 o 
   8  -1   1     1184.76     1102.94     24.89 o 
   9  -1   1       99.25       96.88      3.95 o 
  10  -1   1        4.60        5.00      2.46 o 
  11  -1   1      715.11      684.88     17.03 o 
  12  -1   1      276.84      269.36      9.06 o 
  13  -1   1      236.48      234.77     10.15 o 
 -13   0   1      121.50      126.87      8.02 o 
 -12   0   1       13.22       19.94      5.00 o 
 -11   0   1      563.96      567.42     15.08 o 
 -10   0   1        3.58        9.01      3.31 o 
  -9   0   1        6.23        0.94      3.00 o 
  -8   0   1      335.47      319.01      8.92 o 
  -7   0   1     1029.93      957.44     18.46 o 
  -6   0   1     2530.96     2505.19     40.51 o 
  -5   0   1      137.89      154.70      3.54 o 
  -4   0   1      103.19       89.19      2.48 o 
  -3   0   1     3353.10     3165.88     44.70 o 
  -2   0   1     2519.83     2505.54     38.92 o 
  -1   0   1       19.02       -2.76      1.38 o 
   0   0   1     1524.99     1264.06     22.95 o 
   1   0   1      281.06      309.13      5.45 o 
   2   0   1     1398.11     1213.27     17.23 o 
   3   0   1     5468.88     5609.07     83.43 o 
   4   0   1     3151.67     3231.82     53.90 o 
   5   0   1       41.77       34.95      2.80 o 
   6   0   1     2699.32     2763.16     41.43 o 
   7   0   1      217.48      212.60      5.29 o 
   8   0   1      206.68      218.02      6.64 o 
   9   0   1      356.01      362.69      8.57 o 
  10   0   1      101.04       99.82      4.41 o 
  11   0   1      894.84      922.26     22.14 o 
  12   0   1       80.18       82.32      5.28 o 
  13   0   1        0.03       -1.17      4.55 o 
 -13   1   1      311.73      293.60     16.64 o 
 -12   1   1        3.37        6.70      4.55 o 
 -11   1   1       97.65      100.45      5.47 o 
 -10   1   1      578.54      534.61     13.92 o 
  -9   1   1      244.21      218.16      8.91 o 
  -8   1   1      824.45      800.30     18.83 o 
  -7   1   1        1.91        1.60      1.75 o 
  -6   1   1      152.27      147.13      3.65 o 
  -5   1   1     3220.49     3210.96     44.66 o 
  -4   1   1     1801.97     1826.60     28.13 o 
  -3   1   1     2409.96     2399.31     36.62 o 
  -2   1   1      169.91      149.05      2.92 o 
  -1   1   1       37.25       25.29      0.65 o 
   0   1   1      854.44     1030.95     15.58 o 
   1   1   1       58.39       73.75      1.15 o 
   2   1   1       31.93       40.00      0.99 o 
   3   1   1      699.79      685.66     11.82 o 
   4   1   1     2223.45     2479.51     41.46 o 
   5   1   1     2656.35     2692.28     43.29 o 
   6   1   1      555.90      561.28      9.85 o 
   7   1   1       67.06       45.56      2.43 o 
   8   1   1       83.37      102.51      7.38 o 
   9   1   1      611.54      611.78     13.19 o 
  10   1   1      332.12      300.02      7.90 o 
  11   1   1       90.19       95.99      5.31 o 
  12   1   1        6.24        2.68      3.84 o 
  13   1   1      103.16       97.78     12.10 o 
 -13   2   1       27.33       34.38      5.57 o 
 -12   2   1        1.74        0.73      4.31 o 
 -11   2   1      254.55      245.18      8.48 o 
 -10   2   1      391.66      385.43     17.93 o 
  -9   2   1      205.77      210.09      7.03 o 
  -8   2   1      121.33      120.32      5.00 o 
  -7   2   1      719.13      695.98     13.85 o 
  -6   2   1      904.30      916.63     12.52 o 
  -5   2   1     2490.30     2492.24     34.75 o 
  -4   2   1     3276.58     3484.56     53.12 o 
  -3   2   1      187.53      203.95      4.09 o 
  -2   2   1      148.98      153.87      2.77 o 
  -1   2   1      130.48      120.24      1.90 o 
   0   2   1    17592.71    17053.77    264.13 o 
   1   2   1     1310.47     1458.78     16.84 o 
   2   2   1      229.02      220.49      4.13 o 
   3   2   1     3454.93     3549.76     46.12 o 
   4   2   1      356.95      336.12      5.30 o 
   5   2   1     2391.52     2401.74     31.36 o 
   6   2   1      918.56      970.58     13.24 o 
   7   2   1       43.68       40.00      2.16 o 
   8   2   1     1412.56     1348.45     23.59 o 
   9   2   1       21.60       17.52      2.37 o 
  10   2   1      261.83      258.10      7.36 o 
  11   2   1      497.20      464.98     17.96 o 
  12   2   1       16.11       13.09      4.20 o 
  13   2   1      244.07      216.82     10.34 o 
 -13   3   1       64.17       71.58      6.42 o 
 -12   3   1       72.13       60.98      5.78 o 
 -11   3   1      667.52      650.68     16.56 o 
 -10   3   1      115.48       96.49      6.87 o 
  -9   3   1        3.72        6.84      2.69 o 
  -8   3   1      395.66      385.87     10.13 o 
  -7   3   1      951.90      921.09     16.01 o 
  -6   3   1      501.30      475.99      7.43 o 
  -5   3   1        0.73       -0.34      0.95 o 
  -4   3   1      689.56      757.19     10.91 o 
  -3   3   1     5124.75     5063.25     76.91 o 
  -2   3   1     3877.75     3936.89     59.90 o 
  -1   3   1      278.91      389.07      6.17 o 
   0   3   1      139.44      108.93      2.20 o 
   1   3   1      989.38     1066.86     15.40 o 
   2   3   1      529.41      662.45      8.01 o 
   3   3   1     1807.12     1894.49     20.56 o 
   4   3   1       26.17       22.05      1.20 o 
   5   3   1      383.50      346.59      5.67 o 
   6   3   1     1589.08     1618.58     21.56 o 
   7   3   1     1660.14     1603.87     24.74 o 
   8   3   1       60.46       80.13      3.65 o 
   9   3   1      323.93      304.06      6.60 o 
  10   3   1       16.89       18.48      3.72 o 
  11   3   1      813.52      830.19     18.21 o 
  12   3   1        7.60       10.32      4.06 o 
  13   3   1       51.28       53.29     12.57 o 
 -12   4   1       33.66       32.14      8.25 o 
 -11   4   1       68.75       69.03      6.13 o 
 -10   4   1       96.85       99.40      5.06 o 
  -9   4   1      211.25      195.43      6.67 o 
  -8   4   1      908.01      839.54     19.54 o 
  -7   4   1      235.31      229.07      5.22 o 
  -6   4   1       61.42       68.37      2.16 o 
  -5   4   1     2450.33     2390.70     33.37 o 
  -4   4   1     1552.11     1616.39     22.75 o 
  -3   4   1     2391.57     2273.08     31.71 o 
  -2   4   1      444.86      523.87      8.40 o 
  -1   4   1      494.17      507.05     10.76 o 
   0   4   1     1936.58     1896.03     34.18 o 
   1   4   1     1494.72     1671.83     28.30 o 
   2   4   1     1762.61     1921.89     22.70 o 
   3   4   1      419.29      497.24      6.31 o 
   4   4   1      651.91      701.91      8.77 o 
   5   4   1     1313.98     1321.13     18.30 o 
   6   4   1      304.97      320.62      4.61 o 
   7   4   1     1532.53     1561.06     25.91 o 
   8   4   1      190.75      206.72      6.68 o 
   9   4   1      255.63      261.22      6.70 o 
  10   4   1     1030.45      991.26     20.80 o 
  11   4   1       89.94       97.74      8.62 o 
  12   4   1       39.98       40.55      6.40 o 
  13   4   1       62.87       53.01     19.58 o 
 -12   5   1       23.18       23.42      4.69 o 
 -11   5   1      136.58      129.39     10.52 o 
 -10   5   1      187.62      170.63      6.68 o 
  -9   5   1      238.14      233.66      7.44 o 
  -8   5   1       30.17       33.32      3.33 o 
  -7   5   1       26.69       21.62      2.07 o 
  -6   5   1      428.56      409.46      6.52 o 
  -5   5   1     1714.20     1858.54     24.27 o 
  -4   5   1      567.61      547.93      7.61 o 
  -3   5   1      322.83      379.04      5.40 o 
  -2   5   1     5488.94     6018.84     72.22 o 
  -1   5   1     1554.46     1628.64     27.40 o 
   0   5   1     6859.29     7573.64    112.57 o 
   1   5   1        7.89        8.94      1.23 o 
   2   5   1       23.41       37.45      1.90 o 
   3   5   1      726.34      700.58      9.69 o 
   4   5   1      322.82      312.54      4.65 o 
   5   5   1      806.63      786.65     10.51 o 
   6   5   1        1.87        2.19      1.18 o 
   7   5   1       27.99       32.14      2.15 o 
   8   5   1      345.33      342.72      7.04 o 
   9   5   1       93.44       87.40      4.02 o 
  10   5   1      156.36      145.00      9.60 o 
  11   5   1      207.94      183.86     26.96 o 
  12   5   1        5.24       10.40     12.33 o 
 -12   6   1        8.89       11.73      4.63 o 
 -11   6   1      263.76      271.93      9.12 o 
 -10   6   1      164.55      169.42      9.77 o 
  -9   6   1       35.44       39.77      3.58 o 
  -8   6   1      551.32      544.71     13.42 o 
  -7   6   1      269.04      270.63     10.66 o 
  -6   6   1     1321.74     1341.79     27.80 o 
  -5   6   1       25.91       32.40      1.66 o 
  -4   6   1      264.31      240.29      3.67 o 
  -3   6   1     1584.34     1549.08     19.17 o 
  -2   6   1     1111.07     1173.02     20.53 o 
  -1   6   1      782.74      718.15     14.46 o 
   0   6   1      337.22      350.60      8.86 o 
   1   6   1     2047.17     2287.12     38.06 o 
   2   6   1      915.49      823.21     13.44 o 
   3   6   1      680.06      640.51      7.91 o 
   4   6   1      158.67      148.73      2.72 o 
   5   6   1       55.64       49.02      1.71 o 
   6   6   1      560.61      566.05      8.88 o 
   7   6   1     1347.65     1304.09     22.76 o 
   8   6   1      160.14      169.94      7.09 o 
   9   6   1        4.92        0.83      5.43 o 
  10   6   1       30.90       26.22     10.77 o 
  12   6   1      211.44      143.63     16.28 o 
 -11   7   1        7.91        6.26      3.78 o 
 -10   7   1       24.26       23.03      6.98 o 
  -9   7   1      122.71      116.15      7.02 o 
  -8   7   1      191.72      182.49     11.14 o 
  -7   7   1       92.61       88.81      3.83 o 
  -6   7   1       20.46       22.15      2.41 o 
  -5   7   1      481.59      459.39     10.06 o 
  -4   7   1      386.10      356.99      8.04 o 
  -3   7   1     1535.98     1533.92     41.40 o 
  -2   7   1        9.09       14.64      2.20 o 
  -1   7   1       49.54       67.33      3.35 o 
   0   7   1     2717.84     2779.15     60.03 o 
   1   7   1      691.90      659.27     10.95 o 
   2   7   1     3015.10     3281.40     54.75 o 
   3   7   1       25.99       40.67      2.43 o 
   4   7   1       15.32       17.02      2.13 o 
   5   7   1     1320.61     1339.06     21.47 o 
   6   7   1      139.69      150.34      6.18 o 
   7   7   1      609.18      591.27     19.06 o 
   8   7   1       11.99       10.94      5.03 o 
   9   7   1       52.44       58.25      6.41 o 
  10   7   1      149.48      127.45     13.57 o 
  11   7   1       73.70       71.01     13.02 o 
 -11   8   1       33.89       35.82      5.21 o 
 -10   8   1        8.86        2.10      4.42 o 
  -9   8   1      201.67      190.57      7.90 o 
  -8   8   1       39.04       41.84      3.83 o 
  -7   8   1       40.74       43.33      3.80 o 
  -6   8   1      738.53      676.78     30.43 o 
  -5   8   1      239.99      241.19      7.28 o 
  -4   8   1      959.34      896.42     20.51 o 
  -3   8   1       21.79       30.89      3.54 o 
  -2   8   1      100.95      111.87      4.69 o 
  -1   8   1     1528.59     1580.26     34.91 o 
   0   8   1      361.34      411.18     10.74 o 
   1   8   1      247.47      228.64      5.49 o 
   2   8   1       89.48       86.59      3.73 o 
   3   8   1      470.68      530.12     10.36 o 
   4   8   1      325.35      340.71      8.76 o 
   5   8   1      585.77      589.39     13.05 o 
   6   8   1        3.81        9.82      5.46 o 
   7   8   1        1.22       -4.97      4.57 o 
   8   8   1      583.25      563.58     26.36 o 
   9   8   1      243.20      234.11     12.15 o 
  10   8   1       70.33       59.19     11.42 o 
  11   8   1       24.26       10.82     11.37 o 
 -10   9   1       50.27       55.05      6.74 o 
  -9   9   1       55.94       60.67      4.79 o 
  -8   9   1       12.22       15.72      3.51 o 
  -7   9   1       31.64       31.32      3.50 o 
  -6   9   1      523.29      548.11     30.73 o 
  -5   9   1       15.97       21.57      3.07 o 
  -4   9   1        1.33        1.57      2.64 o 
  -3   9   1      331.76      326.23      9.21 o 
  -2   9   1      253.42      251.77     11.22 o 
  -1   9   1     1037.52     1075.50     24.69 o 
   0   9   1       14.75       14.31      3.16 o 
   1   9   1        0.64        0.68      2.46 o 
   2   9   1     1977.03     2095.16     40.66 o 
   3   9   1      114.71      108.90      4.60 o 
   4   9   1      626.04      643.35     14.17 o 
   5   9   1      210.51      224.76     10.94 o 
   6   9   1        2.63        4.31      7.15 o 
   7   9   1      327.49      305.79     12.08 o 
   8   9   1      150.07      136.07      8.94 o 
   9   9   1       48.00       58.22      7.06 o 
  10   9   1       13.96       11.51     10.09 o 
  -9  10   1        9.05        9.83      3.99 o 
  -8  10   1       20.87       25.83      4.03 o 
  -7  10   1        6.59       12.13      3.58 o 
  -6  10   1       59.15       62.36      4.30 o 
  -5  10   1        0.23       -4.29      2.93 o 
  -4  10   1      185.66      169.37      6.51 o 
  -3  10   1      124.35      121.94      5.60 o 
  -2  10   1      212.71      177.50      6.85 o 
  -1  10   1        0.55        1.53      3.18 o 
   0  10   1      134.02      138.09      6.24 o 
   1  10   1      507.28      513.07     13.76 o 
   2  10   1      326.10      331.95      8.83 o 
   3  10   1        3.22        1.74      3.11 o 
   4  10   1        5.40        1.90      3.32 o 
   5  10   1      770.51      765.30     22.66 o 
   6  10   1      203.66      188.61     14.30 o 
   7  10   1      138.63      134.92     12.10 o 
   8  10   1       25.54       12.97      9.58 o 
   9  10   1        5.78        5.27     10.18 o 
  -8  11   1       25.87       22.57      4.21 o 
  -7  11   1       69.13       72.94      5.24 o 
  -6  11   1      230.51      234.07     12.36 o 
  -5  11   1       75.25       81.20      6.07 o 
  -4  11   1      218.92      213.42     16.18 o 
  -3  11   1       34.54       36.29      4.97 o 
  -2  11   1       37.00       30.21      4.14 o 
  -1  11   1      390.57      398.18     11.69 o 
   0  11   1      134.06      140.87      6.87 o 
   1  11   1      617.33      652.89     16.98 o 
   2  11   1        3.74        2.52      4.03 o 
   3  11   1       33.75       38.12      4.16 o 
   4  11   1      286.42      286.79      8.71 o 
   5  11   1      219.47      228.59     15.95 o 
   6  11   1       49.36       72.44     10.77 o 
   7  11   1       33.82       31.91     10.13 o 
   8  11   1       76.53       69.32     11.92 o 
  -6  12   1       88.97       80.51      5.70 o 
  -5  12   1        2.74        4.34      6.83 o 
  -4  12   1       85.98       87.56      6.18 o 
  -3  12   1       48.17       53.81      5.55 o 
  -2  12   1       16.17       15.77      4.75 o 
  -1  12   1      130.38      152.49      8.57 o 
   0  12   1        1.25        3.60      4.88 o 
   1  12   1       37.01       39.12      5.96 o 
   2  12   1       87.11      110.26      7.86 o 
   3  12   1       87.68      100.95      6.40 o 
   4  12   1      154.61      160.78      7.84 o 
   5  12   1       28.49       34.34     10.18 o 
   6  12   1        1.71        8.07      9.86 o 
  -4  13   1      103.88      124.05      7.52 o 
  -3  13   1       22.07       23.97      5.40 o 
  -2  13   1       88.81       85.31      7.02 o 
  -1  13   1       44.23       40.70      6.12 o 
   0  13   1      176.17      163.51      9.64 o 
   1  13   1      145.42      152.42      9.19 o 
   2  13   1      169.95      167.38      9.96 o 
   3  13   1        4.34       -1.12      4.92 o 
   4  13   1       20.98        7.79      6.28 o 
   0 -13   2        5.44        4.48      5.85 o 
   1 -13   2       13.81        8.65      5.79 o 
   2 -13   2       98.32      106.64     10.18 o 
  -4 -12   2       30.91       30.18      5.70 o 
  -3 -12   2       67.82       77.22      7.84 o 
  -2 -12   2       55.75       55.32      7.08 o 
  -1 -12   2       16.54       13.59      5.82 o 
   0 -12   2        0.43        0.94      5.12 o 
   1 -12   2       48.69       45.67      6.11 o 
   2 -12   2      181.56      181.25      9.26 o 
   3 -12   2        4.25        1.25      4.64 o 
   4 -12   2       45.80       61.06      5.77 o 
   5 -12   2      152.23      161.52      8.35 o 
   6 -12   2       94.93      101.64      6.16 o 
  -6 -11   2       37.44       36.86     10.87 o 
  -5 -11   2       16.96       17.95      6.22 o 
  -4 -11   2      169.22      169.03      8.22 o 
  -3 -11   2       36.06       38.77      6.25 o 
  -2 -11   2       20.99       18.16      6.53 o 
  -1 -11   2      193.27      182.03      9.60 o 
   0 -11   2       44.25       44.35      5.72 o 
   1 -11   2      242.31      253.50     10.54 o 
   2 -11   2        3.84        5.52      4.24 o 
   3 -11   2        0.47        3.38      4.10 o 
   4 -11   2       91.93      101.24     17.01 o 
   5 -11   2       96.39       82.06      5.47 o 
   6 -11   2       16.66       18.36      3.94 o 
   7 -11   2        0.73       -0.25      3.94 o 
  -7 -10   2        2.39        0.09      9.54 o 
  -6 -10   2       71.61       85.27     11.37 o 
  -5 -10   2      148.23      144.71      9.17 o 
  -4 -10   2       77.28       85.76      5.09 o 
  -3 -10   2        4.24        9.19      3.59 o 
  -2 -10   2      100.58      101.19      5.94 o 
  -1 -10   2      837.33      826.38     20.40 o 
   0 -10   2      191.49      192.32      7.67 o 
   1 -10   2        3.30        7.28      3.54 o 
   2 -10   2       44.07       48.82      4.32 o 
   3 -10   2      119.59      109.34      5.55 o 
   4 -10   2      541.21      560.69     23.22 o 
   5 -10   2        4.05        7.23      3.26 o 
   6 -10   2       21.11       31.56      3.65 o 
   7 -10   2      226.05      240.31     12.33 o 
   8 -10   2      181.28      185.54      7.03 o 
   9 -10   2      106.74      120.16      8.87 o 
  -8  -9   2       92.31       96.23     11.92 o 
  -7  -9   2      188.63      175.27     14.58 o 
  -6  -9   2      135.89      143.54     12.06 o 
  -5  -9   2      159.06      143.08     20.14 o 
  -4  -9   2      117.45      127.40      5.43 o 
  -3  -9   2       49.26       53.73      3.97 o 
  -2  -9   2      278.11      293.03      9.46 o 
  -1  -9   2      338.13      359.09      9.42 o 
   0  -9   2       48.75       64.38      4.04 o 
   1  -9   2       21.01       19.76      3.49 o 
   2  -9   2      255.32      262.47      8.27 o 
   3  -9   2       51.77       63.87      3.99 o 
   4  -9   2       55.04       64.76      3.88 o 
   5  -9   2       20.93       22.67      3.48 o 
   6  -9   2      103.32      107.55      6.88 o 
   7  -9   2       60.17       64.20      6.44 o 
   8  -9   2        3.41        5.17      2.56 o 
   9  -9   2        0.01       -0.08      2.61 o 
  10  -9   2       97.39      101.73      5.39 o 
  -9  -8   2      251.19      253.75     17.15 o 
  -8  -8   2       71.81       69.31      6.92 o 
  -7  -8   2      160.84      178.02     13.94 o 
  -6  -8   2        7.72        4.68      6.97 o 
  -5  -8   2        5.36        3.89      2.74 o 
  -4  -8   2      316.29      327.80      7.89 o 
  -3  -8   2       75.01       89.36      4.59 o 
  -2  -8   2      268.18      279.49      6.20 o 
  -1  -8   2      731.15      730.12     13.75 o 
   0  -8   2        5.84        4.90      2.23 o 
   1  -8   2      769.52      839.25     17.38 o 
   2  -8   2      402.83      414.75      9.69 o 
   3  -8   2        0.43       -2.19      3.93 o 
   4  -8   2       19.97       22.55      2.59 o 
   5  -8   2      419.33      429.73     18.76 o 
   6  -8   2      678.51      658.53     38.12 o 
   7  -8   2        3.52        9.62      3.41 o 
   8  -8   2       25.39       23.46      8.14 o 
   9  -8   2      308.14      292.08     14.76 o 
  10  -8   2      174.16      169.22      6.70 o 
  11  -8   2       63.64       74.72      4.96 o 
 -10  -7   2      231.63      198.37     16.73 o 
  -9  -7   2      246.32      252.53     15.89 o 
  -8  -7   2      884.81      851.62     37.64 o 
  -7  -7   2       85.45       95.77      6.81 o 
  -6  -7   2      376.04      387.60     13.64 o 
  -5  -7   2      764.36      784.71     14.97 o 
  -4  -7   2      531.52      518.84      9.53 o 
  -3  -7   2        1.44        0.25      1.94 o 
  -2  -7   2       30.53       36.44      2.20 o 
  -1  -7   2     1834.25     1854.23     29.04 o 
   0  -7   2      264.64      269.51      5.62 o 
   1  -7   2      720.75      718.59     13.35 o 
   2  -7   2      259.95      253.75      5.74 o 
   3  -7   2       26.41       22.62      2.06 o 
   4  -7   2     1417.12     1428.73     21.26 o 
   5  -7   2        5.51        6.09      1.75 o 
   6  -7   2      410.77      456.67     16.06 o 
   7  -7   2       71.26       74.43      6.90 o 
   8  -7   2      124.77      132.17     12.30 o 
   9  -7   2      481.30      501.09     41.79 o 
  10  -7   2       35.60       41.76      3.43 o 
  11  -7   2        7.16       11.08      3.52 o 
 -11  -6   2       65.05       49.42     12.93 o 
 -10  -6   2       67.83       51.85     12.06 o 
  -9  -6   2        5.49        5.72      5.94 o 
  -8  -6   2      367.31      346.54     13.47 o 
  -7  -6   2      735.88      694.88     22.04 o 
  -6  -6   2      164.71      165.12      5.60 o 
  -5  -6   2     1195.66     1152.27     14.24 o 
  -4  -6   2      249.41      241.96      4.37 o 
  -3  -6   2        5.96        6.69      1.32 o 
  -2  -6   2     1301.19     1241.63     15.75 o 
  -1  -6   2      380.82      369.37      5.64 o 
   0  -6   2      406.32      452.73      6.59 o 
   1  -6   2      349.52      346.09      4.84 o 
   2  -6   2      201.86      177.38      2.70 o 
   3  -6   2      754.63      807.42     10.50 o 
   4  -6   2      532.11      559.00      8.18 o 
   5  -6   2        9.23       12.83      2.42 o 
   6  -6   2       92.01      111.92      5.43 o 
   7  -6   2       96.53      110.38      4.61 o 
   8  -6   2       69.35       69.58      3.79 o 
   9  -6   2       99.72      114.22      4.32 o 
  10  -6   2      160.73      153.28     11.02 o 
  11  -6   2       55.37       63.90      3.82 o 
  12  -6   2      220.10      211.18      8.48 o 
 -11  -5   2       99.45       67.16     13.62 o 
 -10  -5   2       21.18       22.97      6.87 o 
  -9  -5   2      274.45      257.34     12.30 o 
  -8  -5   2      614.57      583.67     22.32 o 
  -7  -5   2      627.75      638.20     16.64 o 
  -6  -5   2      695.67      743.19     13.71 o 
  -5  -5   2       25.45       24.88      1.71 o 
  -4  -5   2      806.26      808.86     10.15 o 
  -3  -5   2      347.75      374.76      5.42 o 
  -2  -5   2     2753.30     2888.83     32.54 o 
  -1  -5   2      190.70      174.96      3.12 o 
   0  -5   2       62.49       79.72      2.17 o 
   1  -5   2     4051.45     4247.21     49.64 o 
   2  -5   2      250.36      288.20      3.94 o 
   3  -5   2      467.02      442.74      6.06 o 
   4  -5   2     1605.72     1657.37     25.51 o 
   5  -5   2       10.55       16.88      1.95 o 
   6  -5   2     4843.84     5121.94     75.43 o 
   7  -5   2       43.69       55.28      3.46 o 
   8  -5   2      165.34      171.99      7.14 o 
   9  -5   2      451.41      442.93     10.99 o 
  10  -5   2      136.49      129.38      8.54 o 
  11  -5   2      311.27      285.59     11.46 o 
  12  -5   2       10.20        8.47      3.59 o 
 -12  -4   2       13.12       24.48     14.53 o 
 -11  -4   2       11.87       -1.42     10.82 o 
 -10  -4   2      151.45      154.26     10.37 o 
  -9  -4   2      280.69      275.16     24.66 o 
  -8  -4   2      218.40      246.04      9.16 o 
  -7  -4   2       22.41       29.30      2.91 o 
  -6  -4   2     3029.13     3148.98     42.42 o 
  -5  -4   2     1664.80     1731.92     22.10 o 
  -4  -4   2     2057.46     2161.50     27.82 o 
  -3  -4   2       11.80       28.39      1.21 o 
  -2  -4   2       17.02       26.35      1.06 o 
  -1  -4   2      961.76      988.59     11.78 o 
   0  -4   2     1609.24     1641.84     23.19 o 
   1  -4   2     1144.81     1057.68     12.17 o 
   2  -4   2      671.09      737.09      8.59 o 
   3  -4   2      538.23      547.57      7.58 o 
   4  -4   2     1636.12     1667.53     25.59 o 
   5  -4   2      263.14      267.39      4.74 o 
   6  -4   2     1584.61     1578.28     25.90 o 
   7  -4   2      102.77      118.73      3.62 o 
   8  -4   2      421.38      461.47     11.14 o 
   9  -4   2      643.26      641.44     15.27 o 
  10  -4   2        2.65        6.07      2.56 o 
  11  -4   2      133.06      139.45      5.76 o 
  12  -4   2      204.29      209.69     13.28 o 
  13  -4   2       11.03        8.17      3.95 o 
 -12  -3   2      118.27       73.26     15.54 o 
 -11  -3   2       61.75       73.27     11.00 o 
 -10  -3   2      332.50      322.48     22.70 o 
  -9  -3   2        4.82       -0.37      2.74 o 
  -8  -3   2       71.99       59.68      3.77 o 
  -7  -3   2     1781.95     1768.55     28.03 o 
  -6  -3   2      232.56      249.37      4.21 o 
  -5  -3   2     2186.82     2217.43     28.16 o 
  -4  -3   2      964.18     1057.80     13.77 o 
  -3  -3   2     1042.23     1158.00     14.05 o 
  -2  -3   2     2173.56     2080.33     26.33 o 
  -1  -3   2     1494.18     1457.14     18.22 o 
   0  -3   2      374.71      337.71      4.61 o 
   1  -3   2      183.78      156.20      2.70 o 
   2  -3   2      163.94      134.97      2.36 o 
   3  -3   2     3729.50     3729.13     56.09 o 
   4  -3   2      310.22      334.51      5.34 o 
   5  -3   2      611.25      673.53     10.69 o 
   6  -3   2     1431.98     1433.87     21.81 o 
   7  -3   2      181.04      187.07      6.14 o 
   8  -3   2     2240.66     2196.08     47.95 o 
   9  -3   2      109.65      128.38      5.30 o 
  10  -3   2        1.80        3.04      2.16 o 
  11  -3   2      166.32      164.09      6.39 o 
  12  -3   2      191.33      216.13     10.27 o 
  13  -3   2      129.45      134.04      7.49 o 
 -12  -2   2      188.13      176.40     12.66 o 
 -11  -2   2      232.60      217.84      9.14 o 
 -10  -2   2       67.87       62.26      4.48 o 
  -9  -2   2       18.52       20.47      3.37 o 
  -8  -2   2       57.39       57.71      3.36 o 
  -7  -2   2     2628.08     2475.86     42.01 o 
  -6  -2   2        4.61        7.71      1.56 o 
  -5  -2   2      358.27      395.53      5.16 o 
  -4  -2   2    14574.15    14706.49    182.24 o 
  -3  -2   2      547.30      483.66      6.26 o 
  -2  -2   2    11509.70    12034.51    154.59 o 
  -1  -2   2       33.59       24.76      1.29 o 
   0  -2   2        3.13        4.87      0.58 o 
   1  -2   2     7215.12     7059.35     83.07 o 
   2  -2   2     1246.60     1372.71     18.84 o 
   3  -2   2     2202.35     2189.10     28.56 o 
   4  -2   2     2720.33     2857.01     42.14 o 
   5  -2   2        7.59       10.63      1.10 o 
   6  -2   2     2631.61     2731.81     35.24 o 
   7  -2   2       73.31       78.73      2.45 o 
   8  -2   2      745.89      686.47     15.98 o 
   9  -2   2      179.78      197.78      6.58 o 
  10  -2   2       12.96       24.01      2.56 o 
  11  -2   2      554.01      516.80     11.78 o 
  12  -2   2        1.26        3.38      3.42 o 
  13  -2   2       60.16       65.49      9.79 o 
 -12  -1   2        2.69        6.82      4.66 o 
 -11  -1   2      106.59      107.03      5.53 o 
 -10  -1   2      428.36      414.67     10.63 o 
  -9  -1   2       48.86       51.81      3.83 o 
  -8  -1   2      231.40      252.21      7.13 o 
  -7  -1   2       69.11       68.34      3.40 o 
  -6  -1   2       11.25        8.61      1.80 o 
  -5  -1   2     1124.36     1172.14     14.31 o 
  -4  -1   2     1624.92     1673.68     22.62 o 
  -3  -1   2       69.82       75.46      1.74 o 
  -2  -1   2     1028.32     1120.82     15.02 o 
  -1  -1   2     4058.96     4262.19     56.68 o 
   0  -1   2     3113.37     3227.77     64.88 o 
   1  -1   2     1242.50     1231.91     14.68 o 
   2  -1   2       25.63       20.63      0.99 o 
   3  -1   2       23.11        8.69      0.87 o 
   4  -1   2     6230.15     6718.62     87.32 o 
   5  -1   2      710.29      700.87      9.11 o 
   6  -1   2     2452.03     2406.93     33.12 o 
   7  -1   2      447.94      499.40      9.20 o 
   8  -1   2      136.86      138.57      4.91 o 
   9  -1   2      446.75      461.36     11.65 o 
  10  -1   2      718.55      658.19     16.05 o 
  11  -1   2      262.81      251.27      7.08 o 
  12  -1   2        9.68       13.22      3.67 o 
  13  -1   2       35.46       37.96      5.03 o 
 -13   0   2       23.17       22.75      5.92 o 
 -12   0   2       35.81       44.83      5.81 o 
 -11   0   2       92.60      107.07      5.92 o 
 -10   0   2      708.83      670.62     17.02 o 
  -9   0   2      189.29      197.13      7.11 o 
  -8   0   2      304.98      296.94      9.37 o 
  -7   0   2     1663.92     1618.97     27.81 o 
  -6   0   2      164.46      180.90      4.43 o 
  -5   0   2     3154.08     3171.23     39.45 o 
  -4   0   2        8.05       10.11      1.50 o 
  -3   0   2       64.00       46.29      1.36 o 
  -2   0   2    34084.35    31545.41    529.81 o 
  -1   0   2     1323.58     1292.43     18.53 o 
   0   0   2    16786.01    14674.12    184.19 o 
   1   0   2     1183.39     1123.75     16.19 o 
   2   0   2       46.03       32.23      1.08 o 
   3   0   2     6059.02     5850.27     70.83 o 
   4   0   2     1044.44      984.58     13.17 o 
   5   0   2     2851.19     2870.11     39.23 o 
   6   0   2     1537.83     1519.57     21.22 o 
   7   0   2     1068.71     1046.04     19.95 o 
   8   0   2     1460.04     1404.39     31.32 o 
   9   0   2      190.05      201.97      6.55 o 
  10   0   2        2.50        3.36      2.78 o 
  11   0   2      141.21      120.34      5.05 o 
  12   0   2       13.37       12.97      3.30 o 
  13   0   2      161.38      148.77     19.83 o 
 -13   1   2        2.78       10.37      9.86 o 
 -12   1   2      142.29      138.56      8.18 o 
 -11   1   2      327.20      349.45     11.89 o 
 -10   1   2       53.71       51.48      4.28 o 
  -9   1   2        8.42        5.98      2.99 o 
  -8   1   2       10.10       11.38      2.69 o 
  -7   1   2     1440.65     1369.43     25.97 o 
  -6   1   2      221.61      203.62      4.21 o 
  -5   1   2      164.38      160.03      3.43 o 
  -4   1   2     1079.01     1112.25     17.20 o 
  -3   1   2     2903.18     2833.16     40.11 o 
  -2   1   2     1933.06     1719.49     26.39 o 
  -1   1   2     1404.32     1419.14     26.76 o 
   0   1   2      155.72      188.98      3.13 o 
   1   1   2     3260.53     3266.30     38.06 o 
   2   1   2      249.03      184.68      2.44 o 
   3   1   2     5509.75     5582.58     67.67 o 
   4   1   2     2491.09     2468.35     37.08 o 
   5   1   2       39.40       48.78      1.99 o 
   6   1   2     1802.63     1762.87     24.50 o 
   7   1   2      164.20      168.77      4.58 o 
   8   1   2      951.18      914.40     21.09 o 
   9   1   2      266.55      275.19      8.12 o 
  10   1   2       56.63       61.05      4.06 o 
  11   1   2      774.11      769.17     16.60 o 
  12   1   2      110.90      113.91      5.24 o 
  13   1   2      110.04      101.87      7.02 o 
 -13   2   2       83.01       75.94      6.96 o 
 -12   2   2        3.44        7.18      4.84 o 
 -11   2   2      118.06      120.55      6.19 o 
 -10   2   2      182.11      176.02      7.01 o 
  -9   2   2      148.99      136.94      5.85 o 
  -8   2   2      419.52      388.64     10.39 o 
  -7   2   2      108.70      118.11      3.70 o 
  -6   2   2      155.37      178.45      3.86 o 
  -5   2   2      126.69      131.54      2.87 o 
  -4   2   2      941.01      940.36     13.48 o 
  -3   2   2     1102.36     1053.73     15.26 o 
  -2   2   2      179.56      230.26      3.74 o 
  -1   2   2      579.59      559.16      8.19 o 
   0   2   2    39312.16    35718.59    428.92 o 
   1   2   2      543.25      512.67      9.06 o 
   2   2   2      222.29      229.36      3.30 o 
   3   2   2      423.98      389.13      5.13 o 
   4   2   2     3189.64     3404.29     43.98 o 
   5   2   2     1651.75     1781.11     22.96 o 
   6   2   2     1511.74     1496.24     20.55 o 
   7   2   2      198.59      163.17      4.16 o 
   8   2   2     1072.39     1063.58     20.75 o 
   9   2   2      772.67      820.22     16.68 o 
  10   2   2      706.27      654.39     16.21 o 
  11   2   2      201.17      207.98      9.09 o 
  12   2   2        2.21       -1.99      3.19 o 
  13   2   2       13.39       10.12      5.10 o 
 -12   3   2       33.32       35.80      5.42 o 
 -11   3   2        1.75        8.43      3.83 o 
 -10   3   2      539.78      514.71     13.78 o 
  -9   3   2      138.52      154.70      7.38 o 
  -8   3   2      238.22      254.42      7.73 o 
  -7   3   2      328.34      308.67      6.49 o 
  -6   3   2      273.70      279.29      5.26 o 
  -5   3   2     1888.24     1958.40     27.56 o 
  -4   3   2      203.25      205.28      3.61 o 
  -3   3   2      523.25      530.82      8.66 o 
  -2   3   2     2173.01     2233.73     34.25 o 
  -1   3   2     1819.78     2076.29     35.39 o 
   0   3   2    12647.76    12908.97    176.26 o 
   1   3   2      388.09      425.47      5.75 o 
   2   3   2      941.15     1048.65     12.29 o 
   3   3   2     1971.92     2018.00     21.66 o 
   4   3   2     1756.22     1791.72     20.26 o 
   5   3   2     1160.70     1117.41     12.23 o 
   6   3   2      160.88      164.22      3.18 o 
   7   3   2       84.54       87.59      2.95 o 
   8   3   2      585.90      574.84     11.06 o 
   9   3   2       46.54       45.63      3.60 o 
  10   3   2      198.65      189.20      6.46 o 
  11   3   2      272.35      262.27      7.24 o 
  12   3   2        8.27        4.65      3.52 o 
  13   3   2      114.85      111.76     11.83 o 
 -12   4   2       13.30       14.13      4.84 o 
 -11   4   2      394.63      424.25     12.39 o 
 -10   4   2      105.60      115.56      7.56 o 
  -9   4   2       32.99       35.35      3.53 o 
  -8   4   2      109.35      129.90      5.39 o 
  -7   4   2      495.24      517.21      9.79 o 
  -6   4   2      431.30      394.13      7.13 o 
  -5   4   2       95.44       84.91      2.34 o 
  -4   4   2      913.00     1034.64     14.87 o 
  -3   4   2      123.62      124.18      2.50 o 
  -2   4   2      703.01      624.51      9.97 o 
  -1   4   2      233.53      370.08      8.52 o 
   0   4   2      333.94      375.85     11.02 o 
   1   4   2      911.30      862.40     13.70 o 
   2   4   2     1168.11     1192.89     14.88 o 
   3   4   2     1586.33     1619.59     18.23 o 
   4   4   2       93.00      125.52      2.14 o 
   5   4   2      638.19      675.32      8.09 o 
   6   4   2     1421.30     1420.64     17.53 o 
   7   4   2     1352.01     1343.82     20.97 o 
   8   4   2      130.44      137.07      4.52 o 
   9   4   2       55.25       58.92      3.46 o 
  10   4   2      242.77      221.97      7.76 o 
  11   4   2      733.91      757.08     15.22 o 
  12   4   2      120.78      121.26      6.73 o 
  13   4   2       54.54       47.65      6.00 o 
 -12   5   2        5.64        2.95      5.39 o 
 -11   5   2      119.10      128.34      6.34 o 
 -10   5   2       12.78       22.29      3.69 o 
  -9   5   2        3.56        9.99      3.05 o 
  -8   5   2      674.51      628.16     15.35 o 
  -7   5   2      116.11      115.01      3.79 o 
  -6   5   2      138.12      142.00      3.90 o 
  -5   5   2     1006.28      999.01     15.44 o 
  -4   5   2      254.31      232.32      4.11 o 
  -3   5   2     2425.71     2390.19     33.38 o 
  -2   5   2        6.72        8.50      0.89 o 
  -1   5   2      380.22      426.56      9.81 o 
   0   5   2     4120.25     4409.65    130.06 o 
   1   5   2     1879.34     2074.14     35.17 o 
   2   5   2     1543.54     1638.23     23.91 o 
   3   5   2      293.75      331.52      4.20 o 
   4   5   2     1256.43     1348.33     16.18 o 
   5   5   2      473.35      489.92      6.46 o 
   6   5   2     1135.77     1149.29     13.04 o 
   7   5   2      929.10      928.01     13.91 o 
   8   5   2       59.28       57.96      4.44 o 
   9   5   2      412.74      424.01     11.77 o 
  10   5   2      377.85      391.25      9.13 o 
  11   5   2       70.11       84.46      4.64 o 
  12   5   2        2.36       -4.63      7.49 o 
 -12   6   2        4.95        6.58      4.73 o 
 -11   6   2       55.21       55.94      4.84 o 
 -10   6   2       87.60       88.00      5.14 o 
  -9   6   2      313.34      319.30     13.17 o 
  -8   6   2       86.98       91.55      4.54 o 
  -7   6   2      152.66      150.50      5.38 o 
  -6   6   2      268.59      254.55      7.15 o 
  -5   6   2      806.93      873.99     14.25 o 
  -4   6   2      538.90      532.66      8.68 o 
  -3   6   2      420.28      409.24      6.37 o 
  -2   6   2       15.10       16.49      1.06 o 
  -1   6   2       15.67       14.39      1.62 o 
   0   6   2     1831.16     1940.39     42.05 o 
   1   6   2      156.90      158.64      3.70 o 
   2   6   2       11.00        5.75      1.29 o 
   3   6   2      752.56      786.95     10.68 o 
   4   6   2      557.54      588.15      7.11 o 
   5   6   2      864.38      887.80     11.04 o 
   6   6   2      594.37      652.66      8.84 o 
   7   6   2        2.44        3.75      2.12 o 
   8   6   2      476.07      494.47     12.20 o 
   9   6   2      208.41      179.10      9.93 o 
  10   6   2      199.43      158.53     14.95 o 
  11   6   2       28.27       26.36     11.64 o 
  12   6   2       87.92       70.51     13.98 o 
 -11   7   2      236.54      227.58     12.95 o 
 -10   7   2       54.95       59.39      4.61 o 
  -9   7   2       44.01       47.65      5.39 o 
  -8   7   2      133.92      142.16      7.53 o 
  -7   7   2       48.49       65.71      3.80 o 
  -6   7   2      716.81      715.73     20.08 o 
  -5   7   2       14.55       17.61      3.22 o 
  -4   7   2      376.64      365.70     10.70 o 
  -3   7   2      475.58      462.50      7.64 o 
  -2   7   2      334.85      354.73     11.90 o 
  -1   7   2     1678.32     1557.48     34.28 o 
   0   7   2      151.21      145.71      5.25 o 
   1   7   2        4.26        5.09      1.59 o 
   2   7   2     1201.60     1315.10     22.66 o 
   3   7   2      489.82      482.44      9.31 o 
   4   7   2      450.87      441.48      7.98 o 
   5   7   2        0.88        0.86      1.88 o 
   6   7   2      475.86      491.15     12.67 o 
   7   7   2      345.60      314.93     11.83 o 
   8   7   2      343.42      316.31     13.68 o 
   9   7   2       31.76       24.71      9.17 o 
  10   7   2        0.88      -11.78      9.49 o 
 -11   8   2       29.98       31.95      6.69 o 
 -10   8   2       12.06        8.57      4.37 o 
  -9   8   2       12.84       19.14      4.10 o 
  -8   8   2      317.71      289.42     10.15 o 
  -7   8   2      203.63      182.36      6.59 o 
  -6   8   2      252.45      228.65      7.34 o 
  -5   8   2       15.99       29.87      3.11 o 
  -4   8   2      155.50      139.23      5.31 o 
  -3   8   2      718.85      676.17     19.38 o 
  -2   8   2       14.04       11.43      2.56 o 
  -1   8   2      244.68      243.26     11.52 o 
   0   8   2      124.36      132.72      5.40 o 
   1   8   2      110.72      100.63      3.52 o 
   2   8   2     1872.52     1953.03     33.31 o 
   3   8   2      153.79      177.79      4.92 o 
   4   8   2        2.63        2.68      2.08 o 
   5   8   2     1236.39     1227.44     19.91 o 
   6   8   2       98.24       95.52      7.91 o 
   7   8   2      987.15      961.02     29.30 o 
   8   8   2      216.37      201.41      9.92 o 
   9   8   2       35.47       28.28      6.20 o 
  10   8   2      302.12      295.20     19.30 o 
  11   8   2      149.69      106.36     13.71 o 
 -10   9   2       82.22       85.16      6.17 o 
  -9   9   2      249.13      248.80     11.37 o 
  -8   9   2       22.61       18.54      3.78 o 
  -7   9   2       11.55       13.28      3.33 o 
  -6   9   2      125.32      128.34      5.71 o 
  -5   9   2      395.40      383.19     20.42 o 
  -4   9   2      304.35      300.34     11.00 o 
  -3   9   2      151.48      152.40      6.86 o 
  -2   9   2       89.50       85.87      4.56 o 
  -1   9   2      372.24      364.70     10.06 o 
   0   9   2      252.61      261.17      8.22 o 
   1   9   2      564.01      565.43     14.39 o 
   2   9   2       54.81       63.87      3.60 o 
   3   9   2        8.63       10.78      2.97 o 
   4   9   2      100.49      121.51      5.76 o 
   5   9   2      813.64      872.31     18.38 o 
   6   9   2        1.78        3.09      4.31 o 
   7   9   2       54.12       45.73      7.91 o 
   8   9   2      266.32      280.05     20.61 o 
   9   9   2       18.99       20.18      6.38 o 
  10   9   2      119.33       85.50     12.06 o 
  -9  10   2       29.86       31.42      4.80 o 
  -8  10   2        6.57        4.06      5.55 o 
  -7  10   2        1.37        5.97      3.66 o 
  -6  10   2      670.61      685.29     36.44 o 
  -5  10   2       66.27       66.98      6.85 o 
  -4  10   2      196.83      174.45     10.61 o 
  -3  10   2        9.08       19.41      3.44 o 
  -2  10   2      141.59      150.46      6.38 o 
  -1  10   2      636.02      636.45     23.92 o 
   0  10   2       50.43       46.65      5.87 o 
   1  10   2       34.30       22.33      3.83 o 
   2  10   2      490.73      542.54     12.54 o 
   3  10   2       65.27       64.76      4.21 o 
   4  10   2      709.00      740.67     16.23 o 
   5  10   2       26.25       33.36      5.83 o 
   6  10   2        1.73       -5.87      7.38 o 
   7  10   2      229.40      212.17     15.27 o 
   8  10   2      149.64      144.35      9.19 o 
   9  10   2      143.47      125.92     13.30 o 
  -8  11   2      249.17      252.79      9.88 o 
  -7  11   2       29.86       44.72      4.78 o 
  -6  11   2      122.54      107.83      6.37 o 
  -5  11   2        5.54        5.38      3.89 o 
  -4  11   2       15.49       16.29      5.89 o 
  -3  11   2      441.16      426.36     12.84 o 
  -2  11   2        8.51        3.97      3.67 o 
  -1  11   2      183.08      168.04      7.10 o 
   0  11   2      183.05      184.53      7.60 o 
   1  11   2       40.08       42.41      4.74 o 
   2  11   2      446.82      453.51     11.30 o 
   3  11   2       39.13       35.47      4.12 o 
   4  11   2       75.54       79.47      5.24 o 
   5  11   2      520.67      512.73     25.63 o 
   6  11   2        8.32        1.19      8.66 o 
   7  11   2      295.16      323.81     19.58 o 
   8  11   2       28.91       36.86     10.77 o 
  -6  12   2       63.70       66.47      5.68 o 
  -5  12   2       48.12       49.14      5.30 o 
  -4  12   2      163.83      162.68     12.91 o 
  -3  12   2       68.68       61.11      5.69 o 
  -2  12   2        1.37        4.13      4.38 o 
  -1  12   2       73.43       79.97      8.23 o 
   0  12   2      125.66      134.53      7.89 o 
   1  12   2      253.50      263.05     13.43 o 
   2  12   2       36.60       38.84      5.85 o 
   3  12   2       16.64       23.99      4.82 o 
   4  12   2       39.88       51.87      5.67 o 
   5  12   2      285.71      286.12     18.57 o 
   6  12   2      263.30      269.39     18.43 o 
   7  12   2       71.36       72.39     11.97 o 
  -4  13   2      120.13      125.43      7.56 o 
  -3  13   2       17.66       16.59      5.13 o 
  -2  13   2        4.95        9.28      5.04 o 
  -1  13   2      320.01      323.75     12.91 o 
   0  13   2       20.77       30.66      6.13 o 
   1  13   2      193.26      210.21     10.83 o 
   2  13   2       97.46      114.85     10.22 o 
   3  13   2        8.34        4.45      4.95 o 
   4  13   2      145.28      174.88     10.40 o 
  -3 -12   3       48.26       45.87      7.37 o 
  -2 -12   3       51.80       41.97      6.96 o 
  -1 -12   3      326.68      320.02     13.44 o 
   0 -12   3       18.19       15.71      5.76 o 
   1 -12   3       44.63       57.58      6.53 o 
   2 -12   3      199.29      178.85      9.35 o 
   3 -12   3        7.67        7.61      4.81 o 
   4 -12   3      416.48      423.02     24.21 o 
   5 -12   3        0.56       -5.93      4.97 o 
  -5 -11   3       14.63       21.82     10.18 o 
  -4 -11   3       13.94       11.42      5.07 o 
  -3 -11   3      186.01      195.25     11.16 o 
  -2 -11   3       72.42       83.76     10.84 o 
  -1 -11   3      230.38      216.86     21.96 o 
   0 -11   3       59.03       45.65      5.96 o 
   1 -11   3       26.66       28.86      5.19 o 
   2 -11   3      231.61      211.73      9.51 o 
   3 -11   3       19.62       21.11      4.63 o 
   4 -11   3      212.69      204.12      8.91 o 
   5 -11   3       20.65       15.57      4.23 o 
   6 -11   3        8.81       15.18      4.03 o 
   7 -11   3      214.21      227.28      8.67 o 
  -7 -10   3      213.52      226.89     17.56 o 
  -6 -10   3        2.29      -11.09      9.08 o 
  -5 -10   3       33.43       46.72      6.61 o 
  -4 -10   3      164.58      169.82      7.24 o 
  -3 -10   3      158.55      175.15      7.03 o 
  -2 -10   3       21.32       18.87      6.87 o 
  -1 -10   3      184.53      204.99      7.52 o 
   0 -10   3       22.46       28.35      3.92 o 
   1 -10   3      475.68      493.40     13.46 o 
   2 -10   3      142.70      128.20      6.22 o 
   3 -10   3        3.91        1.42      3.66 o 
   4 -10   3      147.99      135.68      6.93 o 
   5 -10   3       76.40       80.15      5.00 o 
   6 -10   3      274.44      271.42      9.27 o 
   7 -10   3       26.33       30.74      3.50 o 
   8 -10   3        0.78       -1.83      2.79 o 
  -8  -9   3       51.01       49.65     11.37 o 
  -7  -9   3       27.12       28.52      9.99 o 
  -6  -9   3      700.62      690.25     32.46 o 
  -5  -9   3      118.08      106.22     11.86 o 
  -4  -9   3      278.50      276.17      7.74 o 
  -3  -9   3       14.83       16.46      3.27 o 
  -2  -9   3       42.24       44.39      4.26 o 
  -1  -9   3     1510.69     1456.86     33.67 o 
   0  -9   3        6.19       11.63      3.29 o 
   1  -9   3      166.52      166.01      6.13 o 
   2  -9   3     1079.48     1053.58     21.59 o 
   3  -9   3      120.82      112.10      6.53 o 
   4  -9   3      701.03      692.05     33.95 o 
   5  -9   3       20.90       19.80      2.94 o 
   6  -9   3       76.11       76.37      4.22 o 
   7  -9   3       56.97       49.65      4.70 o 
  -9  -8   3       27.32        7.66     10.50 o 
  -8  -8   3       67.37       76.75     11.00 o 
  -7  -8   3      207.77      214.46     15.59 o 
  -6  -8   3      278.03      257.51     16.41 o 
  -5  -8   3      241.41      243.08      8.90 o 
  -4  -8   3       11.10        6.47      3.00 o 
  -3  -8   3      142.77      138.31      4.98 o 
  -2  -8   3      214.32      218.88      7.03 o 
  -1  -8   3     1321.98     1328.43     23.41 o 
   0  -8   3      112.90      142.32      4.87 o 
   1  -8   3       52.62       49.07      3.44 o 
   2  -8   3      820.76      762.45     16.00 o 
   3  -8   3      198.61      213.77      6.25 o 
   4  -8   3      543.15      527.26     11.53 o 
   5  -8   3       61.14       52.16      4.01 o 
   6  -8   3       71.28       66.54      4.71 o 
   7  -8   3      122.13      155.46     13.34 o 
   8  -8   3      184.44      186.73     16.55 o 
  11  -8   3        3.40        6.74      4.72 o 
 -10  -7   3      317.29      242.06     17.79 o 
  -9  -7   3      134.56      144.25     20.70 o 
  -8  -7   3       65.03       58.61      6.89 o 
  -7  -7   3      450.74      478.81     23.79 o 
  -6  -7   3       55.46       47.91      8.02 o 
  -5  -7   3       71.44       70.11      3.79 o 
  -4  -7   3     1381.74     1468.10     26.19 o 
  -3  -7   3       73.72       85.58      3.36 o 
  -2  -7   3      570.48      587.12     10.43 o 
  -1  -7   3      570.03      586.29     11.03 o 
   0  -7   3       11.11        9.02      2.02 o 
   1  -7   3     1359.61     1403.78     32.68 o 
   2  -7   3        7.42       12.34      2.04 o 
   3  -7   3       11.76       12.09      2.03 o 
   4  -7   3     1878.94     1861.47     44.79 o 
   5  -7   3      675.12      733.49     18.41 o 
   6  -7   3      916.12      984.85     29.64 o 
   7  -7   3        2.18        5.59      7.93 o 
   8  -7   3       18.42       13.26      6.32 o 
  10  -7   3       64.76       67.30      5.68 o 
  11  -7   3      129.32      123.45      5.84 o 
 -10  -6   3       14.53       -5.64     10.59 o 
  -9  -6   3      320.23      292.63     24.80 o 
  -8  -6   3       48.06       38.57      6.36 o 
  -7  -6   3       35.02       22.21      5.34 o 
  -6  -6   3      615.81      612.40     27.83 o 
  -5  -6   3      496.94      493.90      7.91 o 
  -4  -6   3      890.22      893.63     14.23 o 
  -3  -6   3       10.11       15.57      1.56 o 
  -2  -6   3       17.47       21.57      2.26 o 
  -1  -6   3     3131.68     3114.17     40.28 o 
   0  -6   3       38.02       31.98      1.55 o 
   1  -6   3     1887.67     1883.13     23.38 o 
   2  -6   3       26.27       24.79      1.15 o 
   3  -6   3      139.65      129.99      2.46 o 
   4  -6   3     1079.27     1072.03     13.86 o 
   5  -6   3       56.64       56.50      2.76 o 
   6  -6   3      985.04      998.08     18.09 o 
   7  -6   3      256.36      252.55      8.77 o 
   8  -6   3       71.30       69.95      6.83 o 
   9  -6   3      619.63      643.35     31.13 o 
  10  -6   3       50.46       52.17      3.71 o 
  11  -6   3       89.61       95.20      4.76 o 
  12  -6   3       67.91       62.87      4.45 o 
 -11  -5   3       66.23       51.44     13.66 o 
 -10  -5   3      177.87      144.07     22.12 o 
  -9  -5   3       34.98       28.93      5.08 o 
  -8  -5   3      737.45      628.72     30.83 o 
  -7  -5   3      146.97      153.22      6.99 o 
  -6  -5   3      215.93      194.90      7.25 o 
  -5  -5   3     1586.58     1476.87     20.21 o 
  -4  -5   3       78.32       83.28      2.47 o 
  -3  -5   3       24.01       20.56      1.49 o 
  -2  -5   3     1303.93     1357.72     16.40 o 
  -1  -5   3      981.18      956.02     12.31 o 
   0  -5   3      567.77      586.89      7.51 o 
   1  -5   3       28.09       31.71      1.33 o 
   2  -5   3      544.34      445.44      5.52 o 
   3  -5   3     1325.40     1345.78     17.06 o 
   4  -5   3       85.96       87.88      3.23 o 
   5  -5   3       57.91       55.74      2.52 o 
   6  -5   3     1710.16     1721.41     29.03 o 
   7  -5   3      434.43      481.57     10.87 o 
   8  -5   3      196.76      213.13     10.30 o 
   9  -5   3      306.75      318.86      8.12 o 
  10  -5   3      200.79      192.13      5.90 o 
  11  -5   3        2.56        2.41      2.53 o 
  12  -5   3      189.21      195.14      7.77 o 
 -11  -4   3       54.10       45.52     13.94 o 
 -10  -4   3       68.92       68.44      9.35 o 
  -9  -4   3      380.49      352.13     31.84 o 
  -8  -4   3       82.50       66.30      5.05 o 
  -7  -4   3     1185.43     1132.94     27.68 o 
  -6  -4   3      512.61      505.09     13.29 o 
  -5  -4   3      440.05      473.11      7.07 o 
  -4  -4   3     1689.72     1754.38     21.07 o 
  -3  -4   3      340.84      350.57      5.23 o 
  -2  -4   3     2646.50     2861.02     33.75 o 
  -1  -4   3       80.63       69.28      1.85 o 
   0  -4   3       41.81       47.13      1.90 o 
   1  -4   3     4094.60     4268.38     47.12 o 
   2  -4   3       16.03       17.04      0.86 o 
   3  -4   3      911.71      841.04     11.30 o 
   4  -4   3      290.59      313.74      5.26 o 
   5  -4   3      372.41      382.22      6.90 o 
   6  -4   3     1451.44     1557.38     24.21 o 
   7  -4   3       23.16       24.70      2.67 o 
   8  -4   3       12.88       10.70      2.37 o 
   9  -4   3      364.61      373.07      9.50 o 
  10  -4   3      172.37      159.77      4.80 o 
  11  -4   3      224.45      207.56      6.93 o 
  12  -4   3       70.03       73.97      4.82 o 
  13  -4   3        3.93        4.44      8.57 o 
 -12  -3   3       34.31       47.08     14.95 o 
 -11  -3   3        0.22       -3.85      7.17 o 
 -10  -3   3       61.81       54.11      7.90 o 
  -9  -3   3      425.17      409.90     18.68 o 
  -8  -3   3      393.45      394.84      9.88 o 
  -7  -3   3      103.45      102.33      3.71 o 
  -6  -3   3      299.86      355.93      7.46 o 
  -5  -3   3       65.07       70.57      2.16 o 
  -4  -3   3     1641.52     1713.31     21.93 o 
  -3  -3   3        9.25       17.82      1.20 o 
  -2  -3   3      511.39      510.21      6.59 o 
  -1  -3   3     1757.77     1858.34     24.89 o 
   0  -3   3      801.21      852.21     11.73 o 
   1  -3   3     2278.19     2216.60     27.88 o 
   2  -3   3     2513.50     2718.43     40.87 o 
   3  -3   3      127.89      130.98      2.64 o 
   4  -3   3     1876.95     1769.66     24.77 o 
   5  -3   3      735.41      700.88     11.39 o 
   6  -3   3     1464.78     1428.89     20.35 o 
   7  -3   3      404.92      431.78      7.74 o 
   8  -3   3      628.82      625.70     14.54 o 
   9  -3   3     1095.34     1111.13     25.08 o 
  10  -3   3       65.85       64.36      3.56 o 
  11  -3   3      201.19      190.60      6.67 o 
  12  -3   3      116.75      119.08     13.78 o 
  13  -3   3        3.13        0.26      3.69 o 
 -12  -2   3      121.21      128.27     21.34 o 
 -11  -2   3       63.48       75.11      6.36 o 
 -10  -2   3      740.41      731.37     21.75 o 
  -9  -2   3       16.17       11.34      3.37 o 
  -8  -2   3      225.29      198.86      7.49 o 
  -7  -2   3     1139.62     1084.00     31.31 o 
  -6  -2   3      167.79      177.21      3.75 o 
  -5  -2   3     3576.97     3559.99     41.80 o 
  -4  -2   3       22.91       40.50      1.58 o 
  -3  -2   3       74.37      117.81      2.42 o 
  -2  -2   3     2366.40     2362.77     31.35 o 
  -1  -2   3     3292.30     3274.75     43.15 o 
   0  -2   3       80.17       45.99      1.47 o 
   1  -2   3      209.68      229.73      3.39 o 
   2  -2   3      220.35      165.77      2.54 o 
   3  -2   3     2680.78     2476.66     36.71 o 
   4  -2   3      261.72      232.23      4.35 o 
   5  -2   3      406.44      440.96      6.90 o 
   6  -2   3      176.08      175.02      3.27 o 
   7  -2   3     1023.70     1050.78     15.37 o 
   8  -2   3       66.34       70.32      3.37 o 
   9  -2   3      139.99      163.93      5.57 o 
  10  -2   3      195.92      177.28      6.17 o 
  11  -2   3       68.41       79.20      4.36 o 
  12  -2   3      263.37      269.12      7.56 o 
  13  -2   3       70.85       77.05      5.59 o 
 -12  -1   3      169.78      161.93     11.03 o 
 -11  -1   3      248.20      230.25      8.19 o 
 -10  -1   3       40.70       42.86      4.21 o 
  -9  -1   3      173.97      172.83      6.36 o 
  -8  -1   3       45.96       49.15      3.58 o 
  -7  -1   3     2920.79     2785.65     53.76 o 
  -6  -1   3       63.01       54.74      2.41 o 
  -5  -1   3      785.60      773.28     10.86 o 
  -4  -1   3       12.41       41.40      1.57 o 
  -3  -1   3       60.10       37.81      1.33 o 
  -2  -1   3     5720.05     5705.48     71.14 o 
  -1  -1   3      777.11      850.68     13.31 o 
   0  -1   3      121.63      128.47      3.07 o 
   1  -1   3     6693.15     6242.81     72.66 o 
   2  -1   3      550.23      556.45      8.20 o 
   3  -1   3     1658.66     1676.31     25.04 o 
   4  -1   3      895.48     1094.64     16.79 o 
   5  -1   3        5.69        5.57      0.73 o 
   6  -1   3      683.93      649.63     10.78 o 
   7  -1   3      843.89      847.55     12.53 o 
   8  -1   3      326.80      280.01      7.55 o 
   9  -1   3       88.94       96.33      4.37 o 
  10  -1   3      802.99      792.20     18.74 o 
  11  -1   3      512.00      500.66     13.08 o 
  12  -1   3       26.42       26.34      3.29 o 
  13  -1   3       53.58       54.41      5.31 o 
 -12   0   3       35.26       39.66      5.97 o 
 -11   0   3      110.52      101.42      7.20 o 
 -10   0   3      263.84      257.26      8.01 o 
  -9   0   3      118.18      115.63      5.19 o 
  -8   0   3      934.88      934.03     19.45 o 
  -7   0   3       29.72       31.16      2.81 o 
  -6   0   3      227.26      258.98      5.30 o 
  -5   0   3      332.30      315.79      5.10 o 
  -4   0   3     1794.46     1776.83     24.25 o 
  -3   0   3      485.82      468.99      7.29 o 
  -2   0   3     1125.11     1246.48     18.10 o 
  -1   0   3      160.78      169.00      4.22 o 
   0   0   3     1782.82     1899.35     22.67 o 
   1   0   3     4477.62     4335.80     54.33 o 
   2   0   3      226.37      204.47      3.19 o 
   3   0   3      450.74      424.68      6.02 o 
   4   0   3     6437.04     6932.00     80.19 o 
   5   0   3      662.56      664.04      8.54 o 
   6   0   3     1780.58     1707.75     23.76 o 
   7   0   3       93.27      115.77      4.04 o 
   8   0   3       57.56       69.35      3.60 o 
   9   0   3      785.08      813.53     19.02 o 
  10   0   3       87.69       87.84      4.49 o 
  11   0   3      112.09      104.94      5.40 o 
  12   0   3       63.06       66.16      4.05 o 
  13   0   3       20.14       16.12      3.87 o 
 -12   1   3       36.21       44.14      8.48 o 
 -11   1   3       43.59       57.49      5.05 o 
 -10   1   3      597.94      605.17     15.82 o 
  -9   1   3      306.86      300.31      9.24 o 
  -8   1   3        1.39       -0.76      2.50 o 
  -7   1   3     2157.28     2094.13     40.69 o 
  -6   1   3      593.68      585.58      9.94 o 
  -5   1   3     2729.18     2758.70     36.38 o 
  -4   1   3      254.12      289.89      4.83 o 
  -3   1   3       22.29       12.96      1.16 o 
  -2   1   3      955.36      971.48     14.11 o 
  -1   1   3     2114.40     2179.57     31.66 o 
   0   1   3    11453.06    10565.77    145.39 o 
   1   1   3      396.80      384.84      5.17 o 
   2   1   3       46.76       30.06      0.97 o 
   3   1   3     2618.86     2484.47     30.39 o 
   4   1   3     1994.34     2008.63     23.59 o 
   5   1   3     1619.31     1556.73     20.29 o 
   6   1   3     1229.27     1291.45     18.21 o 
   7   1   3      976.20      948.66     18.22 o 
   8   1   3      125.02      104.31      4.39 o 
   9   1   3      616.91      633.02     15.33 o 
  10   1   3        9.22        3.34      3.25 o 
  11   1   3       44.97       51.01      4.25 o 
  12   1   3      275.69      268.39      9.06 o 
  13   1   3      135.03      133.40      6.67 o 
 -12   2   3      104.72      117.58      7.74 o 
 -11   2   3      341.83      349.67     10.97 o 
 -10   2   3      175.49      158.74      7.01 o 
  -9   2   3       23.65       21.70      3.44 o 
  -8   2   3       20.71       25.96      3.20 o 
  -7   2   3     1549.79     1446.24     32.52 o 
  -6   2   3     2040.98     2014.18     33.65 o 
  -5   2   3       23.14       23.54      1.62 o 
  -4   2   3      243.89      285.91      5.09 o 
  -3   2   3     2061.23     1996.38     30.73 o 
  -2   2   3      559.85      460.70      7.59 o 
  -1   2   3      272.88      243.28      3.97 o 
   0   2   3     2811.34     2706.02     38.23 o 
   1   2   3      970.98      906.78     11.47 o 
   2   2   3       27.87       24.95      0.92 o 
   3   2   3     5603.48     5487.64     62.86 o 
   4   2   3      198.62      225.85      3.21 o 
   5   2   3      178.47      204.07      3.91 o 
   6   2   3     1577.12     1553.88     21.33 o 
   7   2   3     1082.97     1098.50     18.57 o 
   8   2   3      853.92      835.91     16.58 o 
   9   2   3        0.10        5.22      2.47 o 
  10   2   3      145.59      146.78      5.43 o 
  11   2   3      963.05      991.09     23.60 o 
  12   2   3       24.80       23.98      6.03 o 
  13   2   3       15.61        8.79      4.08 o 
 -12   3   3        9.69        2.59      4.91 o 
 -11   3   3      109.87      113.32      6.14 o 
 -10   3   3      103.48      107.65      5.87 o 
  -9   3   3      109.91      104.44      5.26 o 
  -8   3   3      275.98      255.95      7.96 o 
  -7   3   3      307.23      292.39      9.44 o 
  -6   3   3       87.71       89.61      3.17 o 
  -5   3   3     1227.77     1207.10     18.48 o 
  -4   3   3     2136.31     2208.45     33.04 o 
  -3   3   3     1973.20     1909.67     28.56 o 
  -2   3   3       76.20       62.30      1.87 o 
  -1   3   3      116.46       94.21      2.03 o 
   0   3   3     8447.89     8776.16    144.75 o 
   1   3   3      795.66      745.00     10.90 o 
   2   3   3     5256.54     5592.02     61.76 o 
   3   3   3      609.65      624.18      7.67 o 
   4   3   3     1567.50     1633.41     18.51 o 
   5   3   3     1135.94     1187.26     13.47 o 
   6   3   3     1327.01     1442.73     18.84 o 
   7   3   3      219.92      190.63      4.25 o 
   8   3   3       75.44       76.36      3.58 o 
   9   3   3      444.25      477.43     10.82 o 
  10   3   3      180.27      176.20      6.96 o 
  11   3   3      397.20      408.53     11.82 o 
  12   3   3        8.00        9.22      3.42 o 
  13   3   3       16.16       13.12      4.39 o 
 -12   4   3       31.02       36.34     10.80 o 
 -11   4   3        8.77       10.85      3.98 o 
 -10   4   3      477.99      459.43     12.75 o 
  -9   4   3      251.17      266.35      8.55 o 
  -8   4   3      311.00      311.95      9.08 o 
  -7   4   3      232.45      208.55      5.95 o 
  -6   4   3      407.43      430.50      8.38 o 
  -5   4   3     1450.72     1424.44     21.67 o 
  -4   4   3     1323.75     1371.45     19.57 o 
  -3   4   3       27.30       39.73      1.46 o 
  -2   4   3       26.24       15.79      1.11 o 
  -1   4   3     1698.58     1825.82     30.35 o 
   0   4   3     6784.82     7068.49     98.20 o 
   1   4   3      772.72      798.84     10.76 o 
   2   4   3        2.69       10.10      0.70 o 
   3   4   3     2227.92     2342.07     27.70 o 
   4   4   3      876.72      906.24     10.50 o 
   5   4   3     2487.04     2566.54     28.49 o 
   6   4   3        1.39       -2.26      1.13 o 
   7   4   3        2.68       -0.41      1.70 o 
   8   4   3      898.09      881.23     15.97 o 
   9   4   3      548.71      523.82     10.54 o 
  10   4   3      425.60      403.60     11.65 o 
  11   4   3       26.19       31.69      4.17 o 
  12   4   3       19.90       13.14      3.57 o 
  13   4   3      213.63      198.08      7.81 o 
 -12   5   3        1.99       -1.63      4.79 o 
 -11   5   3      222.25      238.76     11.19 o 
 -10   5   3       80.61       71.40      4.93 o 
  -9   5   3        2.50        5.95      3.37 o 
  -8   5   3       35.54       42.90      3.99 o 
  -7   5   3      523.84      504.12     11.20 o 
  -6   5   3      552.95      542.41     11.48 o 
  -5   5   3      211.78      212.09      4.44 o 
  -4   5   3        6.87       12.94      1.48 o 
  -3   5   3     1602.37     1526.66     21.57 o 
  -2   5   3     1889.17     2026.94     28.42 o 
  -1   5   3       15.30       25.87      1.66 o 
   0   5   3      899.98      888.94     14.14 o 
   1   5   3       88.49       72.39      2.23 o 
   2   5   3      823.89      807.39     10.31 o 
   3   5   3     1633.14     1550.69     18.58 o 
   4   5   3     2369.63     2543.66     30.10 o 
   5   5   3       14.27       15.05      1.16 o 
   6   5   3      429.75      398.07      6.41 o 
   7   5   3      806.43      768.05     11.39 o 
   8   5   3      211.85      211.83     10.02 o 
   9   5   3       19.72       15.85      3.20 o 
  10   5   3       50.34       60.09      4.36 o 
  11   5   3      573.96      584.67     13.85 o 
  12   5   3       66.54       64.02      4.58 o 
  13   5   3       62.16       48.07     10.04 o 
 -11   6   3      224.58      205.67      9.61 o 
 -10   6   3       34.35       36.27      4.54 o 
  -9   6   3        1.42        4.05      3.27 o 
  -8   6   3      772.98      743.60     22.04 o 
  -7   6   3      112.67       98.97      5.24 o 
  -6   6   3      378.03      362.29      8.61 o 
  -5   6   3     1038.19      997.94     15.59 o 
  -4   6   3      167.24      173.43      3.80 o 
  -3   6   3     1853.19     1811.15     27.18 o 
  -2   6   3       24.33       25.93      1.46 o 
  -1   6   3      130.26      159.54      4.75 o 
   0   6   3     2421.66     2344.77     50.79 o 
   1   6   3      948.66      977.34     17.47 o 
   2   6   3     1087.06     1150.20     18.67 o 
   3   6   3      201.40      220.61      3.30 o 
   4   6   3      282.56      299.81      4.58 o 
   5   6   3     1724.09     1820.16     21.79 o 
   6   6   3      714.71      757.89      9.47 o 
   7   6   3     1709.03     1826.74     23.06 o 
   8   6   3       27.07       31.34      2.60 o 
   9   6   3      220.09      243.10      6.43 o 
  10   6   3      414.27      419.18     43.00 o 
  12   6   3       56.85       20.86     12.33 o 
 -11   7   3       15.38       15.57      4.99 o 
 -10   7   3       25.75       30.64      4.28 o 
  -9   7   3       77.77       80.16      4.91 o 
  -8   7   3       80.45       87.82      6.09 o 
  -7   7   3        0.09        1.14      2.68 o 
  -6   7   3       32.97       32.21      3.20 o 
  -5   7   3     1383.35     1353.05     29.58 o 
  -4   7   3      392.91      417.35     14.17 o 
  -3   7   3      558.00      596.60     10.78 o 
  -2   7   3      842.12      849.63     17.00 o 
  -1   7   3      136.17      128.37      4.95 o 
   0   7   3     2676.46     2871.22     57.03 o 
   1   7   3        7.52       11.20      3.01 o 
   2   7   3      254.11      265.08      5.84 o 
   3   7   3      469.62      492.08      9.29 o 
   4   7   3      416.76      442.71      8.01 o 
   5   7   3     1018.73     1005.24     18.45 o 
   6   7   3      131.27      141.49      5.22 o 
   7   7   3      236.20      222.63     13.10 o 
   8   7   3      115.22      130.07      7.85 o 
   9   7   3      139.41      132.40     12.06 o 
  10   7   3      286.61      233.95     17.38 o 
  11   7   3       10.87       24.89     11.46 o 
  12   7   3        1.38      -12.84     12.01 o 
 -10   8   3       68.77       58.95      5.73 o 
  -9   8   3       85.57       89.33      6.03 o 
  -8   8   3       95.37       95.23      5.82 o 
  -7   8   3        2.63        4.05      3.08 o 
  -6   8   3      730.17      721.74     27.53 o 
  -5   8   3        5.89        9.28      3.07 o 
  -4   8   3      519.66      491.86     12.51 o 
  -3   8   3      424.14      421.94     10.98 o 
  -2   8   3      413.53      426.49     11.00 o 
  -1   8   3      753.82      720.77     17.08 o 
   0   8   3       64.45       66.01      5.86 o 
   1   8   3      148.57      168.01      5.31 o 
   2   8   3     1281.61     1294.37     22.57 o 
   3   8   3      329.70      302.37      6.76 o 
   4   8   3      391.38      384.05      7.38 o 
   5   8   3       10.84       11.02      3.00 o 
   6   8   3      468.44      448.09     15.11 o 
   7   8   3      699.96      653.22     20.83 o 
   8   8   3      289.34      280.20     11.68 o 
   9   8   3        7.37        2.29      8.71 o 
  10   8   3        9.38        4.95      9.77 o 
  11   8   3      232.80      218.27     18.20 o 
 -10   9   3        2.83        1.63      4.59 o 
  -9   9   3        0.37        6.21      4.23 o 
  -8   9   3      213.73      205.60      8.68 o 
  -7   9   3       30.19       38.16      4.03 o 
  -6   9   3      193.68      203.61      7.35 o 
  -5   9   3      177.85      170.64      8.50 o 
  -4   9   3        3.40        3.58      3.74 o 
  -3   9   3      889.59      831.65     23.91 o 
  -2   9   3       45.44       43.24      3.58 o 
  -1   9   3      311.65      296.48      8.81 o 
   0   9   3      466.86      444.11     11.78 o 
   1   9   3      101.25      105.45      4.52 o 
   2   9   3      988.08     1008.91     18.15 o 
   3   9   3      111.67      125.84      4.41 o 
   4   9   3       33.56       36.31      3.71 o 
   5   9   3      897.13      924.41     20.06 o 
   6   9   3      139.44      147.16      8.25 o 
   7   9   3      716.19      716.33     22.79 o 
   8   9   3       28.64       26.40      5.91 o 
   9   9   3       16.46       12.76      6.06 o 
  10   9   3       58.45       58.09     11.19 o 
  -9  10   3        2.03        9.80      4.47 o 
  -8  10   3       83.77       83.10      5.87 o 
  -7  10   3        1.17        0.40      3.71 o 
  -6  10   3        2.08       -1.54      6.01 o 
  -5  10   3      130.48      130.58      6.09 o 
  -4  10   3      262.62      241.89     12.81 o 
  -3  10   3      172.78      156.55      7.07 o 
  -2  10   3       30.46       28.11      3.65 o 
  -1  10   3      206.52      198.46      7.32 o 
   0  10   3      313.37      325.66      9.83 o 
   1  10   3      182.51      187.65      7.40 o 
   2  10   3       52.72       64.10      4.29 o 
   3  10   3        0.90       -3.64      3.08 o 
   4  10   3      333.31      371.38     12.85 o 
   5  10   3      503.83      499.43     17.31 o 
   6  10   3       25.38       37.59      8.62 o 
   7  10   3       71.45       62.94      6.37 o 
   8  10   3      203.59      184.50     10.31 o 
   9  10   3       97.75       94.90     14.97 o 
  -8  11   3        6.75        4.42      4.20 o 
  -7  11   3        7.95        4.54      4.10 o 
  -6  11   3      377.61      365.68     20.95 o 
  -5  11   3       49.13       53.45      4.99 o 
  -4  11   3      105.91      109.45      6.62 o 
  -3  11   3        3.50        4.09      4.77 o 
  -2  11   3      100.50       96.74      5.45 o 
  -1  11   3      501.87      530.84     15.80 o 
   0  11   3      134.49      125.13      6.38 o 
   1  11   3       14.69       12.84      4.03 o 
   2  11   3      264.43      305.09      8.82 o 
   3  11   3       96.64      115.39      5.45 o 
   4  11   3       21.97       25.42      4.04 o 
   5  11   3       60.32       72.34     10.36 o 
   6  11   3       14.42       12.29      8.94 o 
   7  11   3      193.23      185.54     15.22 o 
   8  11   3      181.11      159.13     14.95 o 
  -6  12   3      208.50      203.79     24.02 o 
  -5  12   3       25.39       28.25      6.05 o 
  -4  12   3       16.02        7.56      4.37 o 
  -3  12   3      128.39      151.41     11.37 o 
  -2  12   3       27.32       28.29      5.01 o 
  -1  12   3      188.22      178.80     20.24 o 
   0  12   3       30.30       48.93     10.52 o 
   1  12   3       47.57       45.15      6.97 o 
   2  12   3      356.92      374.04     11.63 o 
   3  12   3       22.61       24.71      4.84 o 
   4  12   3       22.72       24.16      8.50 o 
   5  12   3       20.53       40.89     10.54 o 
   6  12   3      144.62      161.38     14.07 o 
   7  12   3       36.09       32.28     10.87 o 
  -4  13   3      107.50      108.54     11.81 o 
  -3  13   3       91.84       76.24     11.69 o 
  -2  13   3        0.43        2.05      4.95 o 
  -1  13   3        3.24       14.20      5.30 o 
   0  13   3      152.28      145.68      9.88 o 
   1  13   3      142.10      149.80     12.13 o 
   2  13   3      115.58      126.39     10.48 o 
   3  13   3       12.10        8.85      5.05 o 
   4  13   3        3.35       -1.11      5.88 o 
   5  13   3      375.08      385.88     22.92 o 
   0  14   3        6.35       11.82      6.19 o 
  -1 -12   4        9.68       -1.70      5.85 o 
   0 -12   4       84.60       94.17     11.03 o 
   1 -12   4       98.12      103.33      7.75 o 
   2 -12   4       20.16       20.35      5.56 o 
   3 -12   4       53.61       51.02      8.85 o 
   4 -12   4       43.36       37.55      7.29 o 
  -4 -11   4       34.03       34.09      5.77 o 
  -3 -11   4        0.62       -2.88      5.85 o 
  -2 -11   4        7.44       12.70      5.95 o 
  -1 -11   4      205.66      182.98     10.11 o 
   0 -11   4        4.82        3.04      5.12 o 
   1 -11   4      139.32      127.67      7.83 o 
   2 -11   4       48.96       51.33      5.78 o 
   3 -11   4       51.86       39.65      5.29 o 
   4 -11   4      105.85      109.15      6.68 o 
   5 -11   4        1.36       -2.20      6.49 o 
   6 -11   4        0.72        4.92      3.82 o 
  -6 -10   4      171.14      193.70     16.96 o 
  -5 -10   4       10.73        4.91      9.49 o 
  -4 -10   4        0.53       -6.46      4.52 o 
  -3 -10   4      167.18      171.67      9.85 o 
  -2 -10   4      418.97      402.13     14.82 o 
  -1 -10   4      312.95      307.35     12.25 o 
   0 -10   4      371.28      371.82     18.34 o 
   1 -10   4        2.96        3.54      4.27 o 
   2 -10   4      239.08      230.65      9.64 o 
   3 -10   4       60.73       68.82      5.41 o 
   4 -10   4      312.79      307.81     16.05 o 
   5 -10   4       78.77       93.10      5.68 o 
   6 -10   4      120.39      101.78      5.91 o 
   7 -10   4      198.37      205.37      7.73 o 
  -7  -9   4      225.66      252.42     18.11 o 
  -6  -9   4        9.36       20.49      9.44 o 
  -5  -9   4        6.47        9.35      5.64 o 
  -4  -9   4      185.02      196.01      6.88 o 
  -3  -9   4      208.28      220.99      6.99 o 
  -2  -9   4        4.58        7.79      3.70 o 
  -1  -9   4        0.09       -4.76      3.38 o 
   0  -9   4        7.03        6.29      3.40 o 
   1  -9   4      248.03      253.82      8.93 o 
   2  -9   4       65.31       69.28      4.20 o 
   3  -9   4        2.09        1.70      2.93 o 
   4  -9   4        5.08        5.62      2.89 o 
   5  -9   4      215.90      196.91     10.98 o 
   6  -9   4       20.84       18.68      2.89 o 
  -8  -8   4       10.28       16.83      9.99 o 
  -7  -8   4       94.52       91.69     11.51 o 
  -6  -8   4      242.61      266.09     17.42 o 
  -5  -8   4       58.15       61.88      6.42 o 
  -4  -8   4      400.31      412.53      9.65 o 
  -3  -8   4       10.50       14.35      3.18 o 
  -2  -8   4        1.78        4.27      3.25 o 
  -1  -8   4     1162.00     1165.69     23.76 o 
   0  -8   4      350.70      339.60      9.75 o 
   1  -8   4      311.11      309.51      8.33 o 
   2  -8   4      628.44      604.03     13.30 o 
   3  -8   4       78.80       69.72      3.67 o 
   4  -8   4      328.14      302.67     14.00 o 
   5  -8   4      151.93      145.71      4.87 o 
   6  -8   4       86.31       94.31      5.07 o 
   7  -8   4       64.52       58.54     10.96 o 
   8  -8   4      195.88      216.12     17.42 o 
  -9  -7   4       18.15       10.99      6.92 o 
  -8  -7   4       28.04       45.10     13.39 o 
  -7  -7   4      118.05      141.98     12.29 o 
  -6  -7   4      483.10      460.75     23.24 o 
  -5  -7   4      262.37      259.29      8.01 o 
  -4  -7   4       12.16       13.56      3.01 o 
  -3  -7   4      117.11      120.93      4.72 o 
  -2  -7   4      382.22      393.38      7.85 o 
  -1  -7   4     2163.73     2101.30     35.74 o 
   0  -7   4        2.12        2.37      2.25 o 
   1  -7   4       92.93       90.97      3.66 o 
   2  -7   4     2013.83     1887.25     36.34 o 
   3  -7   4      129.43      131.44      4.20 o 
   4  -7   4      826.57      853.42     22.28 o 
   5  -7   4        2.23       -4.83      2.42 o 
   6  -7   4       14.69       20.82      5.72 o 
   7  -7   4      331.92      352.00     19.76 o 
   8  -7   4       40.58       40.76      9.99 o 
 -10  -6   4       16.89       29.94     11.92 o 
  -9  -6   4      238.97      230.39     11.76 o 
  -8  -6   4      103.93      110.36     14.62 o 
  -7  -6   4      368.39      390.10     20.58 o 
  -6  -6   4        1.87        2.52      4.52 o 
  -5  -6   4      124.21      112.14      4.51 o 
  -4  -6   4      676.98      708.49     10.60 o 
  -3  -6   4      170.50      183.15      3.76 o 
  -2  -6   4      316.62      324.13      5.18 o 
  -1  -6   4       77.84       81.66      2.50 o 
   0  -6   4       23.91       24.59      1.65 o 
   1  -6   4      541.40      573.23      8.33 o 
   2  -6   4     1292.37     1283.00     17.40 o 
   3  -6   4       47.98       52.32      1.69 o 
   4  -6   4     1466.77     1459.11     18.70 o 
   5  -6   4      585.09      599.18      9.44 o 
   6  -6   4      211.50      232.43      6.09 o 
   7  -6   4      144.06      146.68      7.20 o 
   8  -6   4       38.57       29.61      6.29 o 
   9  -6   4       16.28       14.67      9.35 o 
  10  -6   4      381.75      431.82     24.57 o 
  11  -6   4       28.00       24.60      4.49 o 
  12  -6   4       86.60       76.80      4.35 o 
 -10  -5   4       52.27       24.99     11.83 o 
  -9  -5   4      258.06      262.78     10.13 o 
  -8  -5   4      718.32      683.25     22.34 o 
  -7  -5   4        1.47        5.39      4.37 o 
  -6  -5   4      202.14      208.62      7.81 o 
  -5  -5   4      266.71      281.17      5.42 o 
  -4  -5   4     1258.13     1313.85     20.98 o 
  -3  -5   4       23.83       18.22      1.59 o 
  -2  -5   4       78.80       84.70      2.49 o 
  -1  -5   4     2798.66     2838.69     35.15 o 
   0  -5   4      726.55      734.83     10.29 o 
   1  -5   4     1693.79     1761.35     20.16 o 
   2  -5   4        6.02        6.68      1.13 o 
   3  -5   4        1.90        1.85      0.94 o 
   4  -5   4     3305.48     3270.31     45.36 o 
   5  -5   4      494.87      474.55      8.44 o 
   6  -5   4     2092.54     2170.37     37.37 o 
   7  -5   4       49.62       39.16      4.40 o 
   8  -5   4      164.31      162.40     11.69 o 
   9  -5   4      694.67      743.84     34.75 o 
  10  -5   4       66.28       71.79      5.85 o 
  11  -5   4       51.93       63.60      3.60 o 
  12  -5   4       56.07       50.28      3.92 o 
 -11  -4   4       72.42       42.32     13.94 o 
 -10  -4   4      106.10      109.84      9.48 o 
  -9  -4   4      153.32      150.54     30.24 o 
  -8  -4   4      165.68      172.89      8.08 o 
  -7  -4   4      294.35      305.82     13.57 o 
  -6  -4   4      857.04      823.84     20.68 o 
  -5  -4   4     1012.10      906.47     12.99 o 
  -4  -4   4       25.30       21.91      1.68 o 
  -3  -4   4      112.45      115.61      2.72 o 
  -2  -4   4      515.69      437.37      8.33 o 
  -1  -4   4     2923.24     2893.33     40.43 o 
   0  -4   4       27.21       40.10      1.95 o 
   1  -4   4       92.27       91.08      2.36 o 
   2  -4   4     1111.18     1068.04     13.74 o 
   3  -4   4      455.09      454.60      6.60 o 
   4  -4   4     1600.09     1606.99     21.07 o 
   5  -4   4        4.03        4.58      1.69 o 
   6  -4   4     1045.73     1070.44     19.15 o 
   7  -4   4      316.96      319.43      7.23 o 
   8  -4   4       90.70      102.53     10.84 o 
   9  -4   4      837.77      886.68     27.78 o 
  10  -4   4      230.10      216.69     12.04 o 
  11  -4   4        8.64       12.56      2.75 o 
  12  -4   4      359.44      337.61     10.99 o 
  13  -4   4        4.80       -2.30      3.50 o 
 -11  -3   4       64.14       47.95     14.17 o 
 -10  -3   4       45.34       44.61      8.01 o 
  -9  -3   4      146.73      169.84     10.66 o 
  -8  -3   4      170.73      157.93     30.28 o 
  -7  -3   4      496.25      481.66     17.65 o 
  -6  -3   4      289.29      284.59      8.64 o 
  -5  -3   4       40.20       36.92      2.14 o 
  -4  -3   4      439.47      431.13      6.39 o 
  -3  -3   4      785.10      793.40     10.44 o 
  -2  -3   4     1376.33     1460.33     20.96 o 
  -1  -3   4      322.73      367.96      7.34 o 
   0  -3   4      220.56      216.84      3.28 o 
   1  -3   4     1319.43     1350.31     15.28 o 
   2  -3   4     3087.96     3168.92     37.00 o 
   3  -3   4      132.65      114.66      2.61 o 
   4  -3   4       63.10       66.48      2.07 o 
   5  -3   4      214.23      208.12      4.36 o 
   6  -3   4     3074.40     3117.69     47.36 o 
   7  -3   4      460.33      482.15      9.61 o 
   8  -3   4      225.76      209.67      8.35 o 
   9  -3   4       15.79       12.57      2.07 o 
  10  -3   4      377.58      386.04      9.21 o 
  11  -3   4      178.93      171.02      6.41 o 
  12  -3   4      149.94      160.71     10.39 o 
  13  -3   4        0.15       -1.51      3.59 o 
 -12  -2   4      161.44       97.70     17.24 o 
 -11  -2   4      100.15       86.37     15.27 o 
 -10  -2   4        5.99        4.06      6.92 o 
  -9  -2   4      382.75      388.06     10.27 o 
  -8  -2   4      516.25      508.64     12.00 o 
  -7  -2   4      325.27      326.55      7.86 o 
  -6  -2   4     1024.17     1029.57     16.66 o 
  -5  -2   4      141.77      158.05      4.20 o 
  -4  -2   4     2487.79     2645.13     33.48 o 
  -3  -2   4      106.65      111.99      2.56 o 
  -2  -2   4     1139.42     1149.73     14.21 o 
  -1  -2   4     1546.07     1573.29     19.78 o 
   0  -2   4     1626.86     1609.80     20.12 o 
   1  -2   4     3543.97     3449.37     40.44 o 
   2  -2   4      219.07      266.38      3.88 o 
   3  -2   4      498.88      572.83      9.42 o 
   4  -2   4     3549.82     3761.26     55.69 o 
   5  -2   4      552.27      527.71      8.77 o 
   6  -2   4     2980.79     2917.43     38.97 o 
   7  -2   4       19.63       26.38      1.37 o 
   8  -2   4       32.21       36.81      2.46 o 
   9  -2   4      680.18      677.70     14.27 o 
  10  -2   4      409.50      371.20      9.01 o 
  11  -2   4      254.73      244.29      7.16 o 
  12  -2   4       48.15       47.28      5.04 o 
  13  -2   4        5.68        2.76      3.12 o 
 -12  -1   4       14.50       16.57      7.25 o 
 -11  -1   4       12.93       15.66      5.01 o 
 -10  -1   4      118.88      137.38      6.19 o 
  -9  -1   4      105.51      108.47      5.23 o 
  -8  -1   4       39.39       45.04      3.74 o 
  -7  -1   4      512.04      517.56     11.60 o 
  -6  -1   4      439.44      491.41     10.62 o 
  -5  -1   4     1521.37     1488.98     19.23 o 
  -4  -1   4      412.24      432.39      6.31 o 
  -3  -1   4     1027.47     1282.26     16.58 o 
  -2  -1   4     1233.83     1189.86     15.39 o 
  -1  -1   4     3343.91     3204.58     43.78 o 
   0  -1   4       20.52       17.89      1.49 o 
   1  -1   4     1180.37     1191.74     15.17 o 
   2  -1   4      491.45      410.74      5.56 o 
   3  -1   4      351.05      291.96      4.38 o 
   4  -1   4     3943.35     3826.98     50.12 o 
   5  -1   4        5.18        5.12      0.84 o 
   6  -1   4      252.33      250.45      4.44 o 
   7  -1   4      595.65      595.76      8.65 o 
   8  -1   4      470.02      441.32      9.73 o 
   9  -1   4      981.95      998.01     20.19 o 
  10  -1   4        4.52       -0.02      3.72 o 
  11  -1   4        5.17        1.98      2.82 o 
  12  -1   4      306.65      325.56     17.22 o 
  13  -1   4       89.03       87.54      4.88 o 
 -12   0   4      122.64      137.49      7.81 o 
 -11   0   4      198.41      194.52      9.87 o 
 -10   0   4      259.09      237.12      8.01 o 
  -9   0   4       62.47       62.41      4.32 o 
  -8   0   4        4.06        7.17      2.92 o 
  -7   0   4     1635.49     1557.40     30.93 o 
  -6   0   4      447.75      426.90      8.78 o 
  -5   0   4      738.90      738.90     11.37 o 
  -4   0   4      658.67      671.74     10.39 o 
  -3   0   4      489.21      455.20      6.84 o 
  -2   0   4     2462.64     2231.92     35.72 o 
  -1   0   4       13.47       22.18      1.39 o 
   0   0   4       12.23       19.44      1.27 o 
   1   0   4     4292.13     3951.53     49.14 o 
   2   0   4     1759.05     1749.82     23.60 o 
   3   0   4     2283.30     2175.66     28.70 o 
   4   0   4     1867.98     1847.42     24.46 o 
   5   0   4      303.08      301.82      4.58 o 
   6   0   4     2253.64     2313.46     28.41 o 
   7   0   4     1239.78     1303.63     20.47 o 
   8   0   4      569.34      520.61     12.60 o 
   9   0   4       16.49       16.70      2.59 o 
  10   0   4      346.75      329.97      9.31 o 
  11   0   4      309.30      288.10     14.25 o 
  12   0   4      441.54      445.66     12.35 o 
  13   0   4       79.21       85.14      6.06 o 
 -12   1   4       41.97       44.61      6.38 o 
 -11   1   4      121.60      124.37      7.77 o 
 -10   1   4       34.73       38.67      4.21 o 
  -9   1   4       44.37       48.16      4.02 o 
  -8   1   4      114.94      125.34      7.16 o 
  -7   1   4      526.77      519.15     11.71 o 
  -6   1   4       10.04       12.34      2.13 o 
  -5   1   4      258.58      280.51      5.05 o 
  -4   1   4     1830.74     1743.10     22.11 o 
  -3   1   4      485.41      455.20      7.23 o 
  -2   1   4      236.09      296.06      6.28 o 
  -1   1   4      108.69      128.61      2.66 o 
   0   1   4     5872.79     5844.28     82.46 o 
   1   1   4     2304.45     2195.61     29.52 o 
   2   1   4      912.47      963.51     14.06 o 
   3   1   4      120.82      125.55      2.68 o 
   4   1   4     4235.07     4550.76     55.33 o 
   5   1   4       15.08       17.04      1.12 o 
   6   1   4     2546.50     2524.28     29.61 o 
   7   1   4      142.59      176.05      4.43 o 
   8   1   4       41.13       33.14      2.72 o 
   9   1   4      281.61      313.20      8.82 o 
  10   1   4      449.44      409.00     11.04 o 
  11   1   4      440.69      422.03     11.69 o 
  12   1   4       12.65       13.35      3.84 o 
  13   1   4       16.57       11.97      4.61 o 
 -12   2   4       10.84       12.16      5.53 o 
 -11   2   4        0.79        4.71      5.11 o 
 -10   2   4      398.52      410.32     12.05 o 
  -9   2   4      231.12      226.81      8.11 o 
  -8   2   4      239.81      260.79      8.42 o 
  -7   2   4       90.73       99.28      4.34 o 
  -6   2   4       87.41       94.69      3.25 o 
  -5   2   4     1130.67     1124.23     16.31 o 
  -4   2   4     1027.40     1085.40     14.79 o 
  -3   2   4       13.88       13.30      1.29 o 
  -2   2   4     1320.95     1396.98     19.14 o 
  -1   2   4      608.71      689.91     10.33 o 
   0   2   4     1615.31     1513.62     19.48 o 
   1   2   4      566.55      660.69      8.56 o 
   2   2   4        1.50        0.89      0.68 o 
   3   2   4     2744.92     2805.49     36.23 o 
   4   2   4     2306.38     2312.55     28.49 o 
   5   2   4     2308.03     2315.42     26.33 o 
   6   2   4      229.23      257.74      3.78 o 
   7   2   4     1045.29     1060.42     16.68 o 
   8   2   4      907.06      843.03     16.67 o 
   9   2   4      529.47      529.60     11.45 o 
  10   2   4       43.93       47.74      3.50 o 
  11   2   4        5.56        9.69      5.17 o 
  12   2   4      141.67      147.92      7.09 o 
  13   2   4      105.47      102.08      7.02 o 
 -12   3   4       67.87       74.88      6.96 o 
 -11   3   4      101.92      119.36      7.60 o 
 -10   3   4      223.06      215.11     10.56 o 
  -9   3   4       49.12       51.36      5.07 o 
  -8   3   4       32.92       30.81      3.58 o 
  -7   3   4     1462.96     1459.85     33.23 o 
  -6   3   4      603.54      570.34     10.68 o 
  -5   3   4     1043.84     1045.73     15.25 o 
  -4   3   4       79.98       81.50      2.54 o 
  -3   3   4     1024.44     1129.81     16.23 o 
  -2   3   4     1693.78     1602.02     24.94 o 
  -1   3   4     1084.00      952.76     13.19 o 
   0   3   4      812.04      861.65     11.26 o 
   1   3   4      204.93      288.43      3.89 o 
   2   3   4     1644.89     1629.75     18.53 o 
   3   3   4     1905.73     1727.17     20.46 o 
   4   3   4       57.77       63.03      1.53 o 
   5   3   4      112.16      146.69      2.40 o 
   6   3   4      709.85      665.12      8.26 o 
   7   3   4      292.03      293.48      5.32 o 
   8   3   4      760.81      775.42     14.15 o 
   9   3   4       14.13       13.60      2.64 o 
  10   3   4       33.38       32.24      3.31 o 
  11   3   4      436.03      459.80     12.79 o 
  12   3   4       95.34       95.64      5.78 o 
  13   3   4      121.82      127.06      7.89 o 
 -12   4   4       13.43        9.98      5.48 o 
 -11   4   4      317.02      326.20     12.60 o 
 -10   4   4       56.68       77.43      5.27 o 
  -9   4   4        2.01        4.16      3.44 o 
  -8   4   4      123.46      119.26      5.63 o 
  -7   4   4      344.41      329.74      8.26 o 
  -6   4   4      449.11      481.56      9.32 o 
  -5   4   4        1.81        1.10      1.55 o 
  -4   4   4      544.74      493.32      8.24 o 
  -3   4   4     1700.28     1618.55     24.39 o 
  -2   4   4      304.05      308.35      4.69 o 
  -1   4   4        8.35        5.90      1.01 o 
   0   4   4     2404.71     2454.76     36.60 o 
   1   4   4      130.40      106.23      2.07 o 
   2   4   4       57.68       58.27      1.29 o 
   3   4   4       18.67       27.62      1.00 o 
   4   4   4     1598.71     1691.72     21.15 o 
   5   4   4     1119.65     1214.22     15.61 o 
   6   4   4      872.80      912.40     10.94 o 
   7   4   4      438.21      448.87      6.83 o 
   8   4   4      118.00      127.42      3.96 o 
   9   4   4      314.54      367.99      7.47 o 
  10   4   4      264.14      262.89      7.71 o 
  11   4   4      440.35      464.41     10.57 o 
  12   4   4        0.46        4.70      3.92 o 
  13   4   4        1.26        0.05      4.23 o 
 -11   5   4       17.94       21.60      5.19 o 
 -10   5   4      300.85      284.40     14.25 o 
  -9   5   4       59.31       59.30      4.61 o 
  -8   5   4      336.91      318.47      9.54 o 
  -7   5   4       96.02       90.91      4.12 o 
  -6   5   4        2.73        1.93      2.09 o 
  -5   5   4     1693.46     1740.89     26.41 o 
  -4   5   4      462.77      508.28      8.50 o 
  -3   5   4     1637.01     1586.83     24.00 o 
  -2   5   4        9.45        9.02      1.15 o 
  -1   5   4      294.22      365.54      6.71 o 
   0   5   4     7196.39     7601.33     92.75 o 
   1   5   4      883.52      849.19     11.44 o 
   2   5   4        1.09        0.74      0.73 o 
   3   5   4        9.15        7.06      0.88 o 
   4   5   4     1501.69     1567.18     20.01 o 
   5   5   4      844.81      836.93     10.41 o 
   6   5   4      126.40      122.13      3.73 o 
   7   5   4        5.71        4.40      1.64 o 
   8   5   4      625.97      620.19      9.96 o 
   9   5   4      170.34      168.74      4.48 o 
  10   5   4      241.49      236.49      6.14 o 
  11   5   4        0.65        6.69      3.16 o 
  12   5   4       10.53        9.25      3.51 o 
  13   5   4       48.74       45.89      4.48 o 
 -11   6   4      174.49      179.99      9.37 o 
 -10   6   4      141.75      135.31      6.91 o 
  -9   6   4      143.90      145.31      7.94 o 
  -8   6   4        5.23        6.91      3.30 o 
  -7   6   4      177.70      187.13      9.96 o 
  -6   6   4      257.64      253.80      8.36 o 
  -5   6   4      467.78      453.63      9.50 o 
  -4   6   4      329.65      317.61      6.46 o 
  -3   6   4       16.57       24.27      1.68 o 
  -2   6   4     1547.47     1506.54     22.81 o 
  -1   6   4      410.26      373.88      5.92 o 
   0   6   4     2330.87     2401.81     37.98 o 
   1   6   4       20.20       15.55      1.46 o 
   2   6   4       65.43       64.94      1.67 o 
   3   6   4     1535.38     1501.38     19.21 o 
   4   6   4       15.04        9.35      1.19 o 
   5   6   4       18.75       16.99      1.38 o 
   6   6   4      816.55      836.75     10.34 o 
   7   6   4      471.86      455.37      7.62 o 
   8   6   4      301.02      305.95      7.13 o 
   9   6   4        1.69        2.14      2.11 o 
  10   6   4        1.81        5.10      3.04 o 
  11   6   4      476.67      494.82     15.40 o 
  12   6   4        4.90      -10.64     11.46 o 
 -11   7   4      186.55      174.62      9.57 o 
 -10   7   4        2.18        1.14      3.96 o 
  -9   7   4        0.44        3.06      3.70 o 
  -8   7   4      347.86      345.47     16.14 o 
  -7   7   4       64.23       61.18      3.85 o 
  -6   7   4      303.22      275.69      7.50 o 
  -5   7   4      232.47      221.82      9.24 o 
  -4   7   4        4.80        9.40      2.31 o 
  -3   7   4     1620.94     1546.65     26.19 o 
  -2   7   4      287.85      306.11      6.27 o 
  -1   7   4       85.50       76.03      3.06 o 
   0   7   4      138.64      150.85      4.74 o 
   1   7   4      383.84      376.64      8.63 o 
   2   7   4      792.24      815.87     14.64 o 
   3   7   4      575.66      609.49     10.74 o 
   4   7   4      122.41      140.68      3.86 o 
   5   7   4       42.33       48.35      2.84 o 
   6   7   4     1069.62     1055.58     21.22 o 
   7   7   4      505.67      514.21     13.16 o 
   8   7   4       13.37       20.55      4.89 o 
   9   7   4      287.69      283.28     17.79 o 
  10   7   4      154.10      137.17     13.20 o 
  11   7   4      301.94      284.20     19.81 o 
  12   7   4       23.48       24.02     12.42 o 
 -10   8   4       50.86       42.86      5.76 o 
  -9   8   4       43.48       41.63      5.39 o 
  -8   8   4      222.10      205.75      9.03 o 
  -7   8   4       43.35       33.87      4.01 o 
  -6   8   4        2.37       -4.45      4.78 o 
  -5   8   4      818.37      791.46     18.91 o 
  -4   8   4      119.66      118.57      5.46 o 
  -3   8   4      822.96      804.48     18.92 o 
  -2   8   4      119.95      112.58      5.07 o 
  -1   8   4        7.07        7.31      2.64 o 
   0   8   4     3649.97     3776.79     71.66 o 
   1   8   4     1213.49     1290.81     25.56 o 
   2   8   4      748.58      783.00     16.28 o 
   3   8   4       63.24       68.41      4.01 o 
   4   8   4      178.05      195.35      4.83 o 
   5   8   4     1054.69     1072.00     19.76 o 
   6   8   4       16.18       22.51      3.46 o 
   7   8   4      427.96      389.19     13.95 o 
   8   8   4      276.50      269.93     11.34 o 
   9   8   4      244.17      212.31     15.63 o 
  10   8   4      250.05      227.12     18.15 o 
  11   8   4        3.20       -2.66     10.68 o 
  -9   9   4       51.84       49.90      5.64 o 
  -8   9   4        6.02        4.68      4.31 o 
  -7   9   4       41.40       45.23      4.45 o 
  -6   9   4      170.97      177.27      7.11 o 
  -5   9   4      149.18      156.75      6.45 o 
  -4   9   4      121.78      117.44      5.53 o 
  -3   9   4        0.51       -1.47      2.90 o 
  -2   9   4      348.73      352.18     11.79 o 
  -1   9   4      316.65      330.96      9.63 o 
   0   9   4      894.39      856.77     17.77 o 
   1   9   4      165.80      181.48      6.37 o 
   2   9   4        5.13        1.36      2.68 o 
   3   9   4      671.35      690.53     13.10 o 
   4   9   4       67.93       71.33      3.54 o 
   5   9   4      296.61      288.30      9.43 o 
   6   9   4      422.55      429.27     16.41 o 
   7   9   4       11.94       19.04      5.59 o 
   8   9   4      353.58      321.39     12.83 o 
   9   9   4       14.30       12.52      8.57 o 
  10   9   4       68.79       73.35     11.83 o 
  -8  10   4      167.92      161.44     14.01 o 
  -7  10   4       24.23       24.20      4.50 o 
  -6  10   4      192.01      184.08      7.38 o 
  -5  10   4       34.05       45.23      4.32 o 
  -4  10   4        2.54        2.36      3.38 o 
  -3  10   4      282.24      275.18     18.52 o 
  -2  10   4       98.16       98.61      5.21 o 
  -1  10   4      232.05      204.63      7.51 o 
   0  10   4       43.93       42.60      4.09 o 
   1  10   4       93.58       98.78      4.61 o 
   2  10   4     1800.60     1805.31     35.60 o 
   3  10   4      804.26      843.41     18.08 o 
   4  10   4       86.81      109.49      5.77 o 
   5  10   4       35.30       35.41      6.11 o 
   6  10   4      251.86      244.13     15.82 o 
   7  10   4      443.40      405.64     15.06 o 
   8  10   4       16.53       14.05      9.67 o 
   9  10   4        9.00       -2.00      6.19 o 
  10  10   4       68.36       63.54     10.96 o 
  -7  11   4        2.84       -3.21      4.26 o 
  -6  11   4        5.77        9.37      4.37 o 
  -5  11   4      270.50      255.60     19.62 o 
  -4  11   4       34.92       47.26      9.51 o 
  -3  11   4      308.66      290.86     24.07 o 
  -2  11   4      136.53      132.35      6.55 o 
  -1  11   4        2.29       -0.93      3.60 o 
   0  11   4      304.55      327.96     10.36 o 
   1  11   4       92.26      106.74      6.70 o 
   2  11   4      456.51      481.54     11.80 o 
   3  11   4      196.46      203.86      7.40 o 
   4  11   4       11.08       10.45      4.81 o 
   5  11   4     1017.73     1046.51     45.57 o 
   6  11   4       10.15       16.78      9.08 o 
   7  11   4      288.43      274.93     17.79 o 
   8  11   4      134.80      129.93     13.25 o 
  -6  12   4      117.44      124.16      9.70 o 
  -5  12   4       78.39       82.26      6.37 o 
  -4  12   4       36.17       40.12      5.33 o 
  -3  12   4        6.29        3.50      4.48 o 
  -2  12   4      146.88      136.91      9.03 o 
  -1  12   4       99.49      123.85      7.47 o 
   0  12   4      179.27      176.67      9.00 o 
   1  12   4        0.62        0.60      4.68 o 
   2  12   4       15.96       10.90      4.51 o 
   3  12   4       86.94       99.76      7.43 o 
   4  12   4      244.74      258.92     11.44 o 
   5  12   4      459.85      505.35     26.04 o 
   6  12   4        1.21       -4.54      9.54 o 
   7  12   4        4.75       -0.87     10.18 o 
  -4  13   4        1.90        7.52      4.96 o 
  -3  13   4       84.21       94.91     10.13 o 
  -2  13   4        4.67       10.01      5.20 o 
  -1  13   4      162.66      156.68      8.94 o 
   0  13   4       57.86       85.78      7.33 o 
   1  13   4        1.10        9.41      5.51 o 
   2  13   4      296.12      324.45     11.26 o 
   3  13   4       48.10       43.54      5.81 o 
   4  13   4       52.31       47.68     11.32 o 
   5  13   4      242.32      247.11     18.48 o 
   0  14   4      112.45      129.98      8.94 o 
   1  14   4        6.46        4.49      6.03 o 
  -3 -11   5      270.99      281.87     13.50 o 
  -2 -11   5      144.47      134.03      9.36 o 
  -1 -11   5        1.48        4.07      5.83 o 
   0 -11   5      192.36      181.34     10.15 o 
   1 -11   5       49.65       46.85      6.22 o 
   2 -11   5       93.36       77.11      6.68 o 
   3 -11   5       11.46       13.60      4.90 o 
   4 -11   5       66.51       66.73      5.83 o 
   5 -11   5      243.61      249.69      9.97 o 
   6 -11   5        1.64        1.16      3.86 o 
  -5 -10   5       83.74       88.39     12.33 o 
  -4 -10   5       71.01       74.58      6.48 o 
  -3 -10   5       18.52       11.82      6.16 o 
  -2 -10   5        6.99        5.68      5.69 o 
  -1 -10   5      128.24      142.40      8.84 o 
   0 -10   5      359.61      339.33     13.16 o 
   1 -10   5       70.87       70.13      6.23 o 
   2 -10   5        7.79        8.88      4.41 o 
   3 -10   5       81.40       70.99      5.77 o 
   4 -10   5      264.67      234.93      9.52 o 
   5 -10   5       84.23       85.30      5.52 o 
   6 -10   5        1.57       -0.81      3.40 o 
   7 -10   5        0.32        2.83      3.12 o 
  -6  -9   5      360.62      355.26     21.73 o 
  -5  -9   5       21.52       12.33      9.21 o 
  -4  -9   5        7.12        8.00      4.27 o 
  -3  -9   5      284.21      293.97      8.36 o 
  -2  -9   5       16.99       19.43      4.25 o 
  -1  -9   5      565.31      559.82     13.60 o 
   0  -9   5      643.82      603.54     14.12 o 
   1  -9   5        4.34       -0.75      3.32 o 
   2  -9   5      638.94      627.06     14.24 o 
   3  -9   5       66.71       69.84      7.68 o 
   4  -9   5      425.23      410.71     12.94 o 
   5  -9   5       13.15       11.68      3.35 o 
   6  -9   5        8.19       10.27      3.07 o 
   7  -9   5      299.81      297.26     14.44 o 
  -7  -8   5      169.83      197.23     16.55 o 
  -6  -8   5      109.19      115.90     12.29 o 
  -5  -8   5       18.85       12.81      5.80 o 
  -4  -8   5        3.44        2.10      3.41 o 
  -3  -8   5      633.42      660.08     13.67 o 
  -2  -8   5       37.62       42.35      4.29 o 
  -1  -8   5      115.08      106.19      5.33 o 
   0  -8   5        9.03       14.11      3.43 o 
   1  -8   5       45.71       56.94      5.10 o 
   2  -8   5      750.70      670.34     17.60 o 
   3  -8   5       50.57       45.68      3.54 o 
   4  -8   5      109.10      100.94      6.19 o 
   5  -8   5      319.32      302.99     13.80 o 
   6  -8   5       79.59       76.11      5.30 o 
   7  -8   5      309.01      339.64     14.89 o 
   8  -8   5        1.60       -1.83      9.63 o 
  -8  -7   5        7.61       17.79      9.99 o 
  -7  -7   5      162.85      163.90     14.85 o 
  -6  -7   5      202.98      200.12     15.22 o 
  -5  -7   5       74.28       63.46     10.67 o 
  -4  -7   5      799.67      796.66     15.74 o 
  -3  -7   5       31.27       24.66      3.24 o 
  -2  -7   5        2.10        6.45      3.26 o 
  -1  -7   5     1141.36     1173.53     21.00 o 
   0  -7   5       10.49        5.60      2.57 o 
   1  -7   5      370.33      363.62     10.89 o 
   2  -7   5      633.92      600.57     13.15 o 
   3  -7   5      369.85      335.21      7.56 o 
   4  -7   5      610.56      588.30     16.69 o 
   5  -7   5      263.62      242.10     11.20 o 
   6  -7   5       59.31       59.51      6.90 o 
   7  -7   5        0.12       -0.05      5.82 o 
   8  -7   5      113.83      120.80     12.29 o 
  -9  -6   5      189.85      179.82     10.94 o 
  -8  -6   5      107.50      125.93     16.34 o 
  -7  -6   5       27.46       27.62      5.88 o 
  -6  -6   5      687.19      695.20     32.00 o 
  -5  -6   5      223.15      215.04      6.62 o 
  -4  -6   5      111.94      123.70      4.71 o 
  -3  -6   5      154.51      150.61      3.93 o 
  -2  -6   5       18.92       21.06      1.90 o 
  -1  -6   5     3577.18     3448.83     44.69 o 
   0  -6   5        8.55        8.25      2.12 o 
   1  -6   5      221.81      218.67      5.19 o 
   2  -6   5      901.43      873.93     14.51 o 
   3  -6   5        8.49       12.53      1.59 o 
   4  -6   5      936.75      903.32     14.93 o 
   5  -6   5       48.23       46.52      2.29 o 
   6  -6   5        8.63        7.27      4.15 o 
   7  -6   5      322.30      352.18     11.25 o 
   8  -6   5      134.47      151.55      7.48 o 
   9  -6   5      251.70      263.93     18.15 o 
  10  -6   5       23.96       42.59     11.19 o 
  11  -6   5        1.32        1.93     10.64 o 
  12  -6   5      119.49      106.45      7.79 o 
 -10  -5   5      207.37      145.01     15.13 o 
  -9  -5   5        3.94        6.62      6.69 o 
  -8  -5   5      174.56      179.68      9.41 o 
  -7  -5   5      304.19      322.85     10.65 o 
  -6  -5   5      156.37      159.97      7.25 o 
  -5  -5   5      119.39      116.65      4.13 o 
  -4  -5   5      252.31      271.55      8.04 o 
  -3  -5   5      267.52      287.01      5.67 o 
  -2  -5   5     1162.03     1187.11     17.47 o 
  -1  -5   5      422.29      420.79      6.97 o 
   0  -5   5       71.92       74.71      2.51 o 
   1  -5   5      426.72      426.23      6.97 o 
   2  -5   5      899.83      871.46     14.03 o 
   3  -5   5       31.82       36.33      1.57 o 
   4  -5   5       38.72       41.23      1.83 o 
   5  -5   5     1055.80     1089.30     17.56 o 
   6  -5   5      151.63      164.71      4.69 o 
   7  -5   5      211.16      212.49      9.88 o 
   8  -5   5       12.05       10.27      4.37 o 
   9  -5   5       10.61       15.82      9.26 o 
  10  -5   5      379.93      464.46     25.31 o 
  11  -5   5       31.39       40.28      2.97 o 
  12  -5   5       33.10       35.56      3.50 o 
 -10  -4   5        2.18       -3.16     11.64 o 
  -9  -4   5      439.81      421.31     41.05 o 
  -8  -4   5       49.44       58.53      5.60 o 
  -7  -4   5      188.36      205.67      8.30 o 
  -6  -4   5      108.24      118.38      6.04 o 
  -5  -4   5      116.83      143.80      4.57 o 
  -4  -4   5     1303.22     1402.41     20.57 o 
  -3  -4   5      140.66      138.96      3.72 o 
  -2  -4   5       88.23       80.10      2.42 o 
  -1  -4   5     2264.72     2246.74     29.38 o 
   0  -4   5       42.30       49.84      1.96 o 
   1  -4   5     1992.90     1989.91     22.48 o 
   2  -4   5        3.00        7.86      1.06 o 
   3  -4   5      111.97      119.23      2.35 o 
   4  -4   5      776.84      795.11     13.31 o 
   5  -4   5      265.11      259.19      5.01 o 
   6  -4   5      945.42      899.14     14.78 o 
   7  -4   5       96.17      113.15      5.58 o 
   8  -4   5      222.30      214.74     10.14 o 
   9  -4   5      402.21      394.74     13.66 o 
  10  -4   5      228.68      239.54     12.91 o 
  11  -4   5       67.70       73.35      6.09 o 
  12  -4   5        0.52        3.39      3.07 o 
  13  -4   5       80.32       83.74      5.20 o 
 -11  -3   5      110.93       85.55     14.90 o 
 -10  -3   5       12.80       17.81      7.62 o 
  -9  -3   5      283.39      275.13     32.99 o 
  -8  -3   5       99.84       93.53      6.41 o 
  -7  -3   5        1.73        0.11      3.95 o 
  -6  -3   5     1074.58     1049.50     31.59 o 
  -5  -3   5     1319.02     1224.87     28.15 o 
  -4  -3   5      346.37      359.58      6.57 o 
  -3  -3   5       32.71       44.05      1.98 o 
  -2  -3   5      170.16      161.10      3.40 o 
  -1  -3   5     2998.65     2813.10     32.72 o 
   0  -3   5     2272.72     2228.28     27.26 o 
   1  -3   5     1682.55     1709.13     19.32 o 
   2  -3   5        5.77        6.73      0.92 o 
   3  -3   5     1050.94     1022.10     12.40 o 
   4  -3   5      963.83      884.05     11.40 o 
   5  -3   5       46.55       44.41      2.00 o 
   6  -3   5       26.01       34.84      2.76 o 
   7  -3   5      301.42      312.64      9.65 o 
   8  -3   5       24.94       29.59      4.27 o 
   9  -3   5      704.44      733.61     17.07 o 
  10  -3   5       58.18       58.81      3.33 o 
  11  -3   5       14.08       13.45      2.86 o 
  12  -3   5      257.16      269.45      9.42 o 
  13  -3   5       36.68       37.50      3.57 o 
 -11  -2   5       63.37       51.26     15.04 o 
 -10  -2   5      133.55      112.46     16.14 o 
  -9  -2   5       38.69       48.71      7.64 o 
  -8  -2   5        6.90        1.62      5.84 o 
  -7  -2   5      657.58      634.51     38.01 o 
  -6  -2   5      219.95      217.83      7.29 o 
  -5  -2   5      512.02      517.63      9.01 o 
  -4  -2   5       11.37        9.20      1.60 o 
  -3  -2   5      931.39      929.29     12.43 o 
  -2  -2   5      923.58      943.19     11.24 o 
  -1  -2   5     1351.72     1387.56     17.96 o 
   0  -2   5       31.37       44.62      1.65 o 
   1  -2   5     1425.34     1484.30     19.13 o 
   2  -2   5      429.42      385.35      4.81 o 
   3  -2   5     1355.60     1346.40     16.07 o 
   4  -2   5        2.10        4.10      1.10 o 
   5  -2   5      743.21      755.33     10.60 o 
   6  -2   5      967.54      949.69     14.30 o 
   7  -2   5      149.49      168.62      3.55 o 
   8  -2   5       45.33       38.48      2.39 o 
   9  -2   5        7.14        7.06      2.17 o 
  10  -2   5      432.84      440.35     11.40 o 
  11  -2   5      104.27       94.53      5.02 o 
  12  -2   5      230.47      224.27     12.28 o 
  13  -2   5        1.66       -0.72      3.70 o 
 -11  -1   5        0.63       10.22     13.89 o 
 -10  -1   5        2.17        2.75      7.11 o 
  -9  -1   5      522.19      488.07     31.83 o 
  -8  -1   5      169.63      183.73      6.63 o 
  -7  -1   5      462.10      440.09     10.66 o 
  -6  -1   5       93.83       76.35      2.95 o 
  -5  -1   5       10.57       10.75      1.78 o 
  -4  -1   5     3285.37     3376.75     45.83 o 
  -3  -1   5      830.53      905.67     12.11 o 
  -2  -1   5     1705.19     1767.73     22.60 o 
  -1  -1   5      266.38      274.83      4.23 o 
   0  -1   5     1279.53     1393.68     23.33 o 
   1  -1   5     2472.54     2358.54     27.92 o 
   2  -1   5     6354.31     6460.00     80.74 o 
   3  -1   5       84.08       59.52      1.57 o 
   4  -1   5       80.98       79.24      1.70 o 
   5  -1   5     1251.04     1228.66     15.49 o 
   6  -1   5     2229.22     2054.87     27.26 o 
   7  -1   5        1.43        2.14      1.26 o 
   8  -1   5       67.66       78.96      3.75 o 
   9  -1   5      447.07      438.86     11.18 o 
  10  -1   5       84.65       90.13      4.79 o 
  11  -1   5      130.21      120.61      5.53 o 
  12  -1   5        0.24        0.17      3.29 o 
  13  -1   5        8.27        1.31      3.87 o 
 -11   0   5        3.72        6.82      4.90 o 
 -10   0   5      336.32      336.84      9.92 o 
  -9   0   5       57.79       74.45      5.23 o 
  -8   0   5      254.34      252.52      7.71 o 
  -7   0   5      173.32      163.51      5.81 o 
  -6   0   5       68.83       78.30      3.93 o 
  -5   0   5     1427.17     1389.43     20.53 o 
  -4   0   5     1031.72     1116.65     14.61 o 
  -3   0   5      235.05      325.33      5.41 o 
  -2   0   5        4.41        8.99      1.47 o 
  -1   0   5     3143.76     3075.73     38.60 o 
   0   0   5      183.68      125.94      2.38 o 
   1   0   5     2216.61     1953.52     24.66 o 
   2   0   5      152.25      204.48      3.50 o 
   3   0   5     2059.64     2055.32     27.06 o 
   4   0   5     2237.39     2127.25     26.19 o 
   5   0   5     1162.82     1158.73     14.64 o 
   6   0   5      151.30      144.50      2.97 o 
   7   0   5      739.44      725.81     12.86 o 
   8   0   5      240.51      228.16      6.76 o 
   9   0   5      589.32      593.82     14.51 o 
  10   0   5       21.77       26.33      4.76 o 
  11   0   5       26.36       26.15      3.56 o 
  12   0   5      222.38      243.23     17.01 o 
  13   0   5       71.87       74.59      5.73 o 
 -11   1   5      156.40      166.27      8.41 o 
 -10   1   5      103.64      108.19      5.69 o 
  -9   1   5       66.52       83.61      4.87 o 
  -8   1   5        1.46        5.05      3.06 o 
  -7   1   5     1685.67     1590.94     31.56 o 
  -6   1   5      103.22       87.59      3.71 o 
  -5   1   5     1237.73     1205.91     19.27 o 
  -4   1   5      129.66      139.31      3.13 o 
  -3   1   5      855.36      818.65     11.76 o 
  -2   1   5     7100.44     6943.78     87.82 o 
  -1   1   5     2780.50     2734.73     40.33 o 
   0   1   5      726.28      779.04     11.69 o 
   1   1   5     1320.37     1158.77     15.99 o 
   2   1   5      256.44      235.30      3.85 o 
   3   1   5     2917.19     2760.92     39.47 o 
   4   1   5     1536.09     1586.76     19.73 o 
   5   1   5       72.52       79.95      1.78 o 
   6   1   5      358.72      334.78      4.87 o 
   7   1   5     1447.38     1490.79     25.27 o 
   8   1   5      416.00      380.82      9.99 o 
   9   1   5       23.67       27.01      3.13 o 
  10   1   5      325.74      306.31      9.19 o 
  11   1   5      303.54      301.89      9.49 o 
  12   1   5       52.74       75.29      6.40 o 
  13   1   5       56.26       57.33      5.68 o 
 -11   2   5      139.43      127.25      8.11 o 
 -10   2   5       13.93       13.08      4.81 o 
  -9   2   5       30.60       28.72      4.18 o 
  -8   2   5      241.23      240.42      7.46 o 
  -7   2   5      298.11      292.44      7.91 o 
  -6   2   5       46.86       56.31      3.14 o 
  -5   2   5      123.90      112.10      3.61 o 
  -4   2   5      512.82      449.74      6.87 o 
  -3   2   5      420.44      364.29      5.37 o 
  -2   2   5     1661.61     1736.45     23.68 o 
  -1   2   5      149.47      125.83      2.62 o 
   0   2   5      401.90      396.94      5.82 o 
   1   2   5     4291.09     4412.42     55.70 o 
   2   2   5      637.07      592.86      8.47 o 
   3   2   5      951.29      888.65     13.19 o 
   4   2   5     1549.72     1607.75     19.64 o 
   5   2   5      281.63      311.82      4.74 o 
   6   2   5     3021.97     3007.40     35.74 o 
   7   2   5      117.09      106.06      3.04 o 
   8   2   5      151.18      120.37      4.22 o 
   9   2   5      549.14      585.79     12.42 o 
  10   2   5      326.73      323.38      9.69 o 
  11   2   5      363.04      333.92     10.26 o 
  12   2   5       19.84       18.78      4.32 o 
  13   2   5       28.79       34.50      5.40 o 
 -11   3   5        2.35        2.08      5.09 o 
 -10   3   5      387.88      384.40     11.82 o 
  -9   3   5      170.94      176.09      7.63 o 
  -8   3   5       43.66       45.95      4.14 o 
  -7   3   5      421.28      416.01     10.12 o 
  -6   3   5       25.43       33.17      2.79 o 
  -5   3   5      675.63      645.10     10.93 o 
  -4   3   5      423.09      433.53      7.08 o 
  -3   3   5      136.09      145.37      3.06 o 
  -2   3   5      902.08      961.13     12.76 o 
  -1   3   5      971.57      967.06     13.48 o 
   0   3   5     8137.72     8434.14    101.22 o 
   1   3   5      659.07      616.51      7.49 o 
   2   3   5      859.38      902.14     11.66 o 
   3   3   5      644.70      615.19      6.98 o 
   4   3   5     2005.49     2016.89     23.50 o 
   5   3   5     2290.15     2213.29     25.87 o 
   6   3   5      530.73      490.37      6.65 o 
   7   3   5      273.71      286.10      5.05 o 
   8   3   5      587.97      577.48     12.06 o 
   9   3   5      762.97      785.34     16.01 o 
  10   3   5      102.09       95.16      5.27 o 
  11   3   5       21.24       28.70      4.24 o 
  12   3   5      142.02      138.33      6.97 o 
  13   3   5      124.97      127.70      7.93 o 
 -11   4   5       63.32       84.86     14.62 o 
 -10   4   5      413.88      416.98     12.47 o 
  -9   4   5       17.76       13.86      3.88 o 
  -8   4   5       31.08       26.53      3.83 o 
  -7   4   5     1425.94     1375.42     27.36 o 
  -6   4   5      196.63      185.40      5.85 o 
  -5   4   5      462.94      457.00      8.29 o 
  -4   4   5       26.59       22.03      1.76 o 
  -3   4   5      692.79      677.90     10.23 o 
  -2   4   5     1686.47     1654.08     20.98 o 
  -1   4   5      281.58      240.17      3.84 o 
   0   4   5     2567.74     2458.00     33.07 o 
   1   4   5     1941.07     1992.26     24.04 o 
   2   4   5       14.51       10.05      0.94 o 
   3   4   5     4840.30     4876.72     51.97 o 
   4   4   5       45.14       36.42      1.29 o 
   5   4   5      845.90      888.71     10.84 o 
   6   4   5      446.83      423.62      6.37 o 
   7   4   5      694.19      689.82     10.40 o 
   8   4   5     1396.72     1416.72     22.09 o 
   9   4   5        1.77        2.80      2.21 o 
  10   4   5        7.32       13.47      2.92 o 
  11   4   5      808.45      832.42     17.40 o 
  12   4   5       26.12       32.50      4.13 o 
  13   4   5      117.86      138.23      6.77 o 
 -11   5   5      113.39      102.97      8.89 o 
 -10   5   5        0.33       -0.03      4.02 o 
  -9   5   5        9.42       12.03      3.87 o 
  -8   5   5       56.41       64.85      4.64 o 
  -7   5   5      599.43      564.52     12.70 o 
  -6   5   5       76.15       83.81      4.13 o 
  -5   5   5        9.04        6.95      2.19 o 
  -4   5   5      266.70      273.59      5.05 o 
  -3   5   5       26.31       29.54      1.60 o 
  -2   5   5      602.03      558.48      8.05 o 
  -1   5   5      419.57      426.45      5.99 o 
   0   5   5      366.04      353.88      4.81 o 
   1   5   5      892.19      765.30     10.42 o 
   2   5   5     1431.10     1557.18     18.91 o 
   3   5   5     1137.41     1143.37     12.61 o 
   4   5   5      540.10      520.97      6.10 o 
   5   5   5       85.89       83.46      2.02 o 
   6   5   5     1198.49     1232.78     18.97 o 
   7   5   5      372.04      376.55      6.99 o 
   8   5   5      160.17      156.09      4.80 o 
   9   5   5      154.79      176.30      4.80 o 
  10   5   5      492.11      533.46     11.66 o 
  11   5   5      787.77      812.66     15.64 o 
  12   5   5       24.75       19.03      3.93 o 
  13   5   5       13.91        2.91      4.29 o 
 -11   6   5       68.86       63.34      6.66 o 
 -10   6   5      280.98      276.14     19.56 o 
  -9   6   5       30.15       35.91      4.47 o 
  -8   6   5      409.76      407.35     11.70 o 
  -7   6   5      101.74       92.94      4.55 o 
  -6   6   5        3.86        2.62      2.72 o 
  -5   6   5     1338.36     1317.05     22.77 o 
  -4   6   5       31.75       44.61      3.16 o 
  -3   6   5      878.63      895.53     13.23 o 
  -2   6   5      581.88      570.26      8.77 o 
  -1   6   5      465.59      468.47      7.34 o 
   0   6   5     5164.91     5305.86     74.95 o 
   1   6   5      371.87      355.00      6.64 o 
   2   6   5       68.98       72.68      1.79 o 
   3   6   5      627.70      685.66      8.64 o 
   4   6   5      999.60     1019.31     13.36 o 
   5   6   5     1874.01     1906.38     23.77 o 
   6   6   5      163.60      164.69      3.35 o 
   7   6   5       68.12       59.61      2.64 o 
   8   6   5      319.24      327.89      8.20 o 
   9   6   5      456.72      450.31     10.94 o 
  10   6   5      292.50      292.19      8.78 o 
  11   6   5        2.15        6.13      6.86 o 
  12   6   5        1.44        4.34      6.40 o 
 -10   7   5      161.62      156.74      8.90 o 
  -9   7   5       24.76       27.47      4.47 o 
  -8   7   5       78.17       84.71      5.25 o 
  -7   7   5      400.33      384.88     10.93 o 
  -6   7   5       86.93       98.40      4.62 o 
  -5   7   5      859.28      853.64     20.83 o 
  -4   7   5       10.95        6.05      2.49 o 
  -3   7   5       42.52       39.56      2.90 o 
  -2   7   5      561.68      570.96      9.77 o 
  -1   7   5      968.11      991.85     15.88 o 
   0   7   5     2994.08     3032.97     51.94 o 
   1   7   5      867.71      904.87     16.40 o 
   2   7   5       39.41       39.45      2.34 o 
   3   7   5     1935.30     1895.70     25.44 o 
   4   7   5      259.01      253.16      4.97 o 
   5   7   5      403.53      391.42      7.49 o 
   6   7   5      245.64      238.00      6.55 o 
   7   7   5       48.37       52.86      3.98 o 
   8   7   5      439.31      421.79     27.00 o 
   9   7   5       20.11       29.11      8.71 o 
  10   7   5       92.47       69.13     11.14 o 
  11   7   5      196.18      209.01     17.51 o 
  12   7   5      135.79      112.69     14.49 o 
 -10   8   5       10.33        5.79      8.55 o 
  -9   8   5        5.75        4.07      4.75 o 
  -8   8   5      160.35      154.72      8.34 o 
  -7   8   5       95.82       92.33      5.42 o 
  -6   8   5      310.12      291.98     13.04 o 
  -5   8   5       60.40       59.53      4.32 o 
  -4   8   5        2.19       -1.18      2.94 o 
  -3   8   5      707.97      648.91     15.95 o 
  -2   8   5      110.06      111.73      5.25 o 
  -1   8   5       53.64       62.98      3.40 o 
   0   8   5      404.92      389.87      9.26 o 
   1   8   5      210.63      178.55      5.68 o 
   2   8   5      549.90      553.12     12.19 o 
   3   8   5      606.91      582.64     10.21 o 
   4   8   5       50.80       49.74      2.67 o 
   5   8   5       84.73       86.16      4.04 o 
   6   8   5     1068.74     1067.28     24.88 o 
   7   8   5      473.43      469.46     16.03 o 
   8   8   5       58.52       59.82      6.21 o 
   9   8   5      148.50      135.01     12.33 o 
  10   8   5       42.23       34.29     10.09 o 
  11   8   5      480.95      480.46     27.42 o 
  -9   9   5        8.08        5.91      4.90 o 
  -8   9   5      203.14      195.73     12.58 o 
  -7   9   5       22.69       23.85      6.64 o 
  -6   9   5       50.49       57.13      4.72 o 
  -5   9   5      763.83      730.70     26.26 o 
  -4   9   5       70.74       70.68      4.67 o 
  -3   9   5      789.39      807.63     27.64 o 
  -2   9   5       71.38       67.78      4.42 o 
  -1   9   5        8.60        7.63      3.12 o 
   0   9   5      760.43      778.00     16.41 o 
   1   9   5      184.36      188.70      6.17 o 
   2   9   5      465.89      498.62     11.49 o 
   3   9   5      510.40      549.14     13.96 o 
   4   9   5       46.45       50.56      2.87 o 
   5   9   5     1000.87     1061.47     21.72 o 
   6   9   5       44.28       43.10      5.64 o 
   7   9   5      371.15      359.07     13.61 o 
   8   9   5       35.08       35.42      6.08 o 
   9   9   5      158.82      133.23     12.33 o 
  10   9   5      165.09      165.36     15.50 o 
  -8  10   5       50.92       37.48      5.55 o 
  -7  10   5       16.60       21.87      6.23 o 
  -6  10   5       46.78       52.90      6.51 o 
  -5  10   5      312.41      320.86     10.74 o 
  -4  10   5      175.91      181.08     14.13 o 
  -3  10   5       22.91       21.28      5.91 o 
  -2  10   5      238.66      246.24      8.46 o 
  -1  10   5       69.57       74.34      4.86 o 
   0  10   5      498.89      483.46     11.38 o 
   1  10   5       60.35       63.47      4.15 o 
   2  10   5       78.63       91.89      4.71 o 
   3  10   5       94.32       89.64      9.69 o 
   4  10   5      178.51      179.20      8.40 o 
   5  10   5      159.04      145.51      8.87 o 
   6  10   5      142.65      148.54      9.03 o 
   7  10   5        2.95       -4.92      5.54 o 
   8  10   5      220.95      221.43     11.37 o 
   9  10   5        7.43        5.82      6.32 o 
  10  10   5       74.55       72.71     11.37 o 
  -7  11   5       18.87       21.95      4.99 o 
  -6  11   5      138.11      127.53      7.62 o 
  -5  11   5        1.09        3.32      4.28 o 
  -4  11   5        5.23        3.18      4.18 o 
  -3  11   5      164.54      150.27      7.92 o 
  -2  11   5      210.11      177.33      7.66 o 
  -1  11   5      201.48      199.84      8.03 o 
   0  11   5        0.90        3.89      3.81 o 
   1  11   5      115.63      116.87      5.43 o 
   2  11   5      175.28      171.82      6.98 o 
   3  11   5       19.13       20.12      3.94 o 
   4  11   5       17.83       28.41      8.64 o 
   5  11   5      160.31      143.45     12.56 o 
   6  11   5      194.11      170.96     14.67 o 
   7  11   5      441.09      439.89     23.34 o 
   8  11   5       38.94       35.99     10.64 o 
  -6  12   5       99.88       91.10      6.87 o 
  -5  12   5      139.74      140.91      8.19 o 
  -4  12   5       20.87       19.10      5.03 o 
  -3  12   5      326.28      317.66     21.32 o 
  -2  12   5        0.60        0.67      4.55 o 
  -1  12   5        7.33       12.87      4.81 o 
   0  12   5      113.03      128.96      7.75 o 
   1  12   5       31.66       31.63      4.76 o 
   2  12   5      225.88      236.45      9.10 o 
   3  12   5      100.45       94.08      6.31 o 
   4  12   5       44.65       42.82     10.41 o 
   5  12   5      118.90      122.41     12.65 o 
   6  12   5       47.76       46.76     10.91 o 
   7  12   5       52.89       45.71     11.42 o 
  -4  13   5       71.17       74.78      6.85 o 
  -3  13   5       29.36       31.22      7.47 o 
  -2  13   5       97.58       87.01      7.05 o 
  -1  13   5      137.00      140.79      8.53 o 
   0  13   5      212.68      227.34     13.87 o 
   1  13   5       30.18       41.56      6.30 o 
   2  13   5        0.07       -4.74      4.75 o 
   3  13   5       88.94      101.86      9.60 o 
   4  13   5        8.04       -1.47     10.27 o 
   5  13   5       28.42       32.37     11.23 o 
   0  14   5        4.87       -5.29      8.00 o 
   1  14   5        0.33        0.16      5.96 o 
  -1 -11   6      121.06      140.90      9.56 o 
   0 -11   6        1.48       -2.72      6.90 o 
   1 -11   6       17.43       21.89      5.97 o 
   2 -11   6       84.44       93.02     10.64 o 
   3 -11   6       25.43       23.36      5.58 o 
   4 -11   6       76.30      103.04      7.75 o 
  -4 -10   6       57.38       59.40      6.62 o 
  -3 -10   6      345.12      361.40     22.74 o 
  -2 -10   6      453.57      473.72     26.32 o 
  -1 -10   6       42.77       44.07      6.67 o 
   0 -10   6       43.39       48.61      7.27 o 
   1 -10   6       54.37       63.40      6.39 o 
   2 -10   6      160.35      159.83      8.54 o 
   3 -10   6        3.58        2.03      4.68 o 
   4 -10   6        8.31        5.83      4.33 o 
   5 -10   6      205.71      184.77      8.35 o 
   6 -10   6       20.71       19.86      4.03 o 
   7 -10   6      138.01      117.08      6.24 o 
  -5  -9   6       73.41       78.44     12.01 o 
  -4  -9   6       41.46       43.75      5.83 o 
  -3  -9   6       77.65       68.99      6.09 o 
  -2  -9   6        5.33        0.60      5.85 o 
  -1  -9   6      174.94      164.80      9.32 o 
   0  -9   6      159.12      147.69      8.61 o 
   1  -9   6      244.33      230.18     13.64 o 
   2  -9   6        0.59       -3.46      4.10 o 
   3  -9   6      139.78      118.41      6.83 o 
   4  -9   6       86.13       90.18      5.69 o 
   5  -9   6      102.78       93.89      5.40 o 
   6  -9   6        4.26        6.20      3.26 o 
   7  -9   6       11.12        9.21      4.40 o 
  -7  -8   6       11.24       -4.13     10.27 o 
  -6  -8   6      196.61      238.03     17.70 o 
  -5  -8   6        2.77       -1.93      8.62 o 
  -4  -8   6       40.38       40.67      4.32 o 
  -3  -8   6      104.30      106.69      5.14 o 
  -2  -8   6      191.09      180.79      7.24 o 
  -1  -8   6      512.11      485.02     12.25 o 
   0  -8   6      527.39      514.56     12.54 o 
   1  -8   6       56.30       64.91      4.40 o 
   2  -8   6      159.10      148.27      5.86 o 
   3  -8   6      226.64      207.29      9.92 o 
   4  -8   6      409.43      388.08      9.72 o 
   5  -8   6        3.11        3.47      2.78 o 
   6  -8   6       86.98       85.27      3.98 o 
  -8  -7   6      300.52      324.13     20.77 o 
  -7  -7   6      120.76      138.09     13.52 o 
  -6  -7   6      187.72      206.17     16.14 o 
  -5  -7   6        0.80        2.43      7.70 o 
  -4  -7   6      176.54      179.88      6.58 o 
  -3  -7   6      561.96      597.87     12.67 o 
  -2  -7   6      155.61      152.41      6.27 o 
  -1  -7   6      343.08      316.62      9.04 o 
   0  -7   6      117.99      120.12      4.64 o 
   1  -7   6      226.87      244.16      6.44 o 
   2  -7   6      956.73      903.76     20.06 o 
   3  -7   6       30.31       36.40      3.96 o 
   4  -7   6      316.88      295.71      8.42 o 
   5  -7   6      353.08      343.76     13.35 o 
   6  -7   6      107.20      107.30      5.58 o 
   7  -7   6      322.14      324.96     14.35 o 
   8  -7   6        0.36      -11.94      5.97 o 
  -8  -6   6       35.81       40.53     10.59 o 
  -7  -6   6      180.80      183.38     15.50 o 
  -6  -6   6       52.48       77.20     10.41 o 
  -5  -6   6       62.30       76.15      9.40 o 
  -4  -6   6      169.33      185.92      7.57 o 
  -3  -6   6        4.57        1.28      2.91 o 
  -2  -6   6       11.28        9.23      2.41 o 
  -1  -6   6      498.31      523.45      9.47 o 
   0  -6   6      127.72      118.26      3.85 o 
   1  -6   6      295.80      280.31      6.04 o 
   2  -6   6      802.11      759.38     21.64 o 
   3  -6   6      228.40      199.28      5.32 o 
   4  -6   6      244.04      229.22      5.43 o 
   5  -6   6      742.11      715.57     15.85 o 
   6  -6   6       42.65       38.70      5.03 o 
   7  -6   6       46.46       48.45      5.35 o 
   8  -6   6      183.85      181.81      8.73 o 
   9  -6   6       63.23       72.07     11.32 o 
  10  -6   6      516.46      570.22     29.25 o 
  -9  -5   6       83.60       74.21      8.25 o 
  -8  -5   6       90.89      115.27      8.57 o 
  -7  -5   6       12.68       12.40      4.89 o 
  -6  -5   6      614.22      641.83     21.47 o 
  -5  -5   6      288.19      267.72     11.02 o 
  -4  -5   6      109.01      119.08      5.12 o 
  -3  -5   6        0.54       -0.60      2.30 o 
  -2  -5   6      735.32      710.91     11.24 o 
  -1  -5   6     2412.05     2308.92     35.12 o 
   0  -5   6      307.10      310.83      6.30 o 
   1  -5   6      346.04      352.49      8.66 o 
   2  -5   6      977.49      916.57     21.16 o 
   3  -5   6      414.10      374.64     12.33 o 
   4  -5   6     1627.32     1574.30     22.56 o 
   5  -5   6      102.28      109.00      3.53 o 
   6  -5   6       42.90       37.89      7.16 o 
   7  -5   6      268.04      284.53      9.90 o 
   8  -5   6      324.01      337.68     11.09 o 
   9  -5   6      214.75      238.63     16.78 o 
  10  -5   6        4.73        0.14     10.13 o 
  11  -5   6        3.51        4.38      2.85 o 
  12  -5   6       95.95      108.30      5.55 o 
 -10  -4   6       44.16        7.84     11.97 o 
  -9  -4   6        0.33        2.23     10.77 o 
  -8  -4   6      118.92      127.53      7.73 o 
  -7  -4   6       94.63      107.19      6.35 o 
  -6  -4   6      318.49      306.35     10.21 o 
  -5  -4   6       99.83       99.37      4.77 o 
  -4  -4   6       91.79       90.16      3.63 o 
  -3  -4   6      288.57      310.57      6.05 o 
  -2  -4   6       34.10       35.71      2.28 o 
  -1  -4   6      180.01      182.60      3.85 o 
   0  -4   6        7.82       15.67      1.83 o 
   1  -4   6      369.04      368.15      7.01 o 
   2  -4   6     1340.22     1397.83     17.49 o 
   3  -4   6      178.30      187.58      3.61 o 
   4  -4   6      728.09      741.89      9.82 o 
   5  -4   6      482.24      507.82      8.36 o 
   6  -4   6      646.15      651.46     21.90 o 
   7  -4   6      635.04      634.17     16.60 o 
   8  -4   6       11.42        8.82      5.39 o 
   9  -4   6       40.38       47.47      4.05 o 
  10  -4   6      352.57      361.98      9.52 o 
  11  -4   6       11.53       12.72      2.93 o 
  12  -4   6      292.17      289.91      9.67 o 
 -10  -3   6        1.15       -6.79     11.74 o 
  -9  -3   6      241.87      227.94     26.41 o 
  -8  -3   6      172.46      170.12      8.53 o 
  -7  -3   6       96.98       97.82      6.08 o 
  -6  -3   6      171.97      163.28      8.47 o 
  -5  -3   6       56.16       71.10      3.82 o 
  -4  -3   6     1118.81     1186.72     19.91 o 
  -3  -3   6      291.71      307.53      7.01 o 
  -2  -3   6       23.40       19.95      1.96 o 
  -1  -3   6      356.61      337.22      5.55 o 
   0  -3   6      935.45      953.83     12.90 o 
   1  -3   6      272.51      264.36      4.08 o 
   2  -3   6     1062.82     1030.94     12.02 o 
   3  -3   6        2.83        4.05      1.11 o 
   4  -3   6      527.65      567.67      7.23 o 
   5  -3   6     1057.52     1033.77     14.32 o 
   6  -3   6     1689.90     1681.34     27.07 o 
   7  -3   6       37.50       34.49      2.96 o 
   8  -3   6       80.62       84.97      3.24 o 
   9  -3   6      342.02      331.16      8.71 o 
  10  -3   6      422.74      449.22     11.47 o 
  11  -3   6       75.55       82.52      4.24 o 
  12  -3   6        0.02        2.69      3.26 o 
  13  -3   6      141.97      136.45     11.14 o 
 -10  -2   6       93.10       73.77     14.49 o 
  -9  -2   6      316.54      311.69     20.58 o 
  -8  -2   6       39.17       14.58      6.61 o 
  -7  -2   6        5.34        1.91      4.16 o 
  -6  -2   6      463.02      477.86     13.56 o 
  -5  -2   6      184.71      152.10      5.25 o 
  -4  -2   6      524.74      503.06      9.50 o 
  -3  -2   6       51.30       65.53      2.44 o 
  -2  -2   6       75.74       57.53      2.02 o 
  -1  -2   6     3106.60     2963.37     39.36 o 
   0  -2   6       12.60       12.24      1.62 o 
   1  -2   6      164.15      171.30      3.07 o 
   2  -2   6      354.64      341.65      4.51 o 
   3  -2   6     1029.18     1017.13     13.45 o 
   4  -2   6     1145.31     1149.36     13.71 o 
   5  -2   6      612.86      603.75      8.05 o 
   6  -2   6      358.93      363.46      5.72 o 
   7  -2   6      109.79      109.55      3.54 o 
   8  -2   6     1197.79     1145.57     25.56 o 
   9  -2   6     1163.45     1196.25     26.99 o 
  10  -2   6        2.96        7.08      2.64 o 
  11  -2   6       24.67       31.07      3.73 o 
  12  -2   6      185.50      168.58      7.45 o 
  13  -2   6       39.89       44.66      4.72 o 
 -11  -1   6       64.72       34.48     14.95 o 
 -10  -1   6      141.48      118.42     16.00 o 
  -9  -1   6        3.97       10.77      7.08 o 
  -8  -1   6        5.90        8.58      6.49 o 
  -7  -1   6      611.16      603.55     32.04 o 
  -6  -1   6      141.54      132.93      5.20 o 
  -5  -1   6      870.65      809.37     14.15 o 
  -4  -1   6      346.30      354.00      6.21 o 
  -3  -1   6      348.08      325.39      5.70 o 
  -2  -1   6      928.71      890.53     11.94 o 
  -1  -1   6     1303.61     1448.12     18.81 o 
   0  -1   6       30.89       35.51      1.52 o 
   1  -1   6       43.40       39.79      1.55 o 
   2  -1   6     1080.00      978.37     11.28 o 
   3  -1   6      142.71      119.98      2.49 o 
   4  -1   6      296.04      293.36      4.32 o 
   5  -1   6       66.90       65.99      1.72 o 
   6  -1   6      566.40      600.84      8.05 o 
   7  -1   6      301.12      320.32      7.38 o 
   8  -1   6      167.34      168.48      5.52 o 
   9  -1   6        1.09        4.61      4.56 o 
  10  -1   6      239.60      270.44     10.20 o 
  11  -1   6      148.74      150.41      6.19 o 
  12  -1   6      264.83      274.40     11.59 o 
  13  -1   6       19.97       27.62      4.56 o 
 -11   0   6      131.50       86.33     16.18 o 
 -10   0   6        3.97       15.45     13.25 o 
  -9   0   6      294.85      299.09     17.31 o 
  -8   0   6      320.20      317.60     25.03 o 
  -7   0   6      529.25      516.35     12.14 o 
  -6   0   6       63.51       54.75      2.97 o 
  -5   0   6      158.89      165.00      4.62 o 
  -4   0   6      923.31      864.99     12.56 o 
  -3   0   6      138.39      127.80      3.30 o 
  -2   0   6     1744.50     1748.01     21.45 o 
  -1   0   6      639.34      664.20      9.11 o 
   0   0   6      684.33      713.82      9.20 o 
   1   0   6     2568.60     2460.98     29.14 o 
   2   0   6       84.20       83.90      2.18 o 
   3   0   6       16.52       25.49      1.27 o 
   4   0   6      641.45      681.83      9.58 o 
   5   0   6      381.13      377.74      5.80 o 
   6   0   6     2879.91     2856.82     36.83 o 
   7   0   6       63.85       63.62      2.60 o 
   8   0   6        9.89       22.49      2.55 o 
   9   0   6      216.54      231.85      7.21 o 
  10   0   6     1206.06     1201.82     27.47 o 
  11   0   6      300.85      288.97      8.99 o 
  12   0   6       32.49       33.54      4.23 o 
  13   0   6        0.75        0.47      4.06 o 
 -11   1   6        4.08        7.36      8.60 o 
 -10   1   6      113.37      132.41      9.16 o 
  -9   1   6      224.56      228.93      8.29 o 
  -8   1   6      437.61      460.79     11.57 o 
  -7   1   6        0.32        1.74      4.01 o 
  -6   1   6      154.40      174.17     10.12 o 
  -5   1   6     1188.66     1200.62     23.05 o 
  -4   1   6      424.63      423.65      6.86 o 
  -3   1   6      158.30      127.16      3.03 o 
  -2   1   6      294.46      334.58      5.31 o 
  -1   1   6      790.57      742.66     10.28 o 
   0   1   6      965.03      955.80     12.76 o 
   1   1   6     1596.57     1517.63     18.51 o 
   2   1   6       14.23        6.87      1.11 o 
   3   1   6      204.67      185.14      3.56 o 
   4   1   6     1596.19     1535.58     19.20 o 
   5   1   6      219.62      201.28      3.46 o 
   6   1   6      446.55      413.75      6.22 o 
   7   1   6      118.89      133.03      3.38 o 
   8   1   6      244.46      228.24      7.87 o 
   9   1   6      777.12      820.83     19.39 o 
  10   1   6       19.81       27.41      3.54 o 
  11   1   6        1.85        3.57      3.41 o 
  12   1   6      189.28      194.77      7.86 o 
  13   1   6       82.45       83.91      6.33 o 
 -11   2   6       35.06       41.73      5.90 o 
 -10   2   6      239.84      249.53      9.87 o 
  -9   2   6       21.28       22.34      4.09 o 
  -8   2   6       11.36       14.47      3.50 o 
  -7   2   6     1628.32     1618.61     43.84 o 
  -6   2   6      201.39      189.54     11.00 o 
  -5   2   6     1659.21     1621.38     30.49 o 
  -4   2   6       23.24       28.54      2.10 o 
  -3   2   6       58.41       68.92      2.00 o 
  -2   2   6     1791.46     1625.13     21.29 o 
  -1   2   6       13.55       19.02      1.44 o 
   0   2   6      658.06      703.43      9.22 o 
   1   2   6     2316.02     2391.24     31.55 o 
   2   2   6       15.52       13.62      1.09 o 
   3   2   6     2707.79     2684.41     35.29 o 
   4   2   6        8.21        8.94      1.22 o 
   5   2   6       20.81       28.04      1.47 o 
   6   2   6      105.52       96.07      2.60 o 
   7   2   6      332.93      365.60      6.02 o 
   8   2   6      376.53      373.56      8.40 o 
   9   2   6       87.14      101.93      4.94 o 
  10   2   6      153.19      153.53     11.04 o 
  11   2   6      107.61      123.15      6.26 o 
  12   2   6      551.84      609.51     16.16 o 
  13   2   6      115.22      126.29      7.58 o 
 -11   3   6       61.97       64.85      6.88 o 
 -10   3   6       34.59       38.76      5.72 o 
  -9   3   6       26.53       34.50      5.11 o 
  -8   3   6       71.15       75.49      4.56 o 
  -7   3   6     1249.14     1206.53     33.36 o 
  -6   3   6      267.77      281.06      7.02 o 
  -5   3   6      202.73      207.28      5.67 o 
  -4   3   6      694.15      639.17     10.93 o 
  -3   3   6      258.34      247.82      3.96 o 
  -2   3   6     1724.52     1782.70     22.63 o 
  -1   3   6      736.42      814.04     11.06 o 
   0   3   6      469.68      467.39      6.41 o 
   1   3   6     1838.56     1770.46     21.81 o 
   2   3   6      879.67      966.52     12.52 o 
   3   3   6     1014.15     1025.28     11.92 o 
   4   3   6     1666.98     1689.87     19.05 o 
   5   3   6       38.76       41.25      1.58 o 
   6   3   6     1937.80     1915.72     23.53 o 
   7   3   6      189.31      187.87      3.99 o 
   8   3   6      138.29      118.41      4.39 o 
   9   3   6       26.58       41.76      3.17 o 
  10   3   6      550.66      533.70     11.74 o 
  11   3   6      457.81      446.32     10.62 o 
  12   3   6        4.40        6.90      3.55 o 
  13   3   6        0.84       11.89      4.25 o 
 -11   4   6       48.52       50.74      6.52 o 
 -10   4   6      148.24      155.79      9.25 o 
  -9   4   6       57.26       64.05      5.21 o 
  -8   4   6      110.22      135.58      6.43 o 
  -7   4   6        1.21        0.55      2.95 o 
  -6   4   6       80.91       84.85      3.91 o 
  -5   4   6     1660.29     1702.07     26.87 o 
  -4   4   6      781.47      788.94     13.21 o 
  -3   4   6      651.19      670.16      9.71 o 
  -2   4   6       48.32       52.29      1.81 o 
  -1   4   6      158.27      166.10      3.07 o 
   0   4   6     1675.10     1741.75     22.60 o 
   1   4   6      337.24      258.53      3.71 o 
   2   4   6      147.94      141.65      2.61 o 
   3   4   6      493.43      563.90      7.67 o 
   4   4   6     1798.69     1798.18     18.60 o 
   5   4   6      912.36      946.84     12.00 o 
   6   4   6      281.13      265.20      4.27 o 
   7   4   6      272.05      295.43      5.80 o 
   8   4   6        7.48       13.52      4.59 o 
   9   4   6      198.61      218.78      8.50 o 
  10   4   6       15.00       15.42      3.21 o 
  11   4   6       62.19       70.43      4.45 o 
  12   4   6      113.69      129.57      5.76 o 
  13   4   6       23.57       21.93      4.67 o 
 -11   5   6        1.78        0.96      5.57 o 
 -10   5   6      343.76      354.33     13.51 o 
  -9   5   6       12.18       10.79      4.17 o 
  -8   5   6      137.49      131.15      6.45 o 
  -7   5   6      991.19      977.30     25.22 o 
  -6   5   6      162.55      158.43      5.89 o 
  -5   5   6     1099.70     1060.98     19.47 o 
  -4   5   6      340.21      352.58      6.91 o 
  -3   5   6        3.71        1.32      1.52 o 
  -2   5   6     1232.96     1264.72     17.21 o 
  -1   5   6      302.04      283.81      4.22 o 
   0   5   6     2329.81     2323.01     27.39 o 
   1   5   6        0.31        0.29      1.07 o 
   2   5   6       30.29       29.73      1.35 o 
   3   5   6     1281.81     1200.36     13.96 o 
   4   5   6      729.89      704.74      7.75 o 
   5   5   6      508.60      525.98      7.13 o 
   6   5   6      137.26      129.04      3.11 o 
   7   5   6      417.89      424.19      7.67 o 
   8   5   6      644.50      614.19     13.58 o 
   9   5   6      353.30      368.81      9.49 o 
  10   5   6        3.91        0.94      3.48 o 
  11   5   6       13.41       24.69      4.29 o 
  12   5   6      202.53      214.70      9.18 o 
  13   5   6      103.72      118.46      8.40 o 
 -10   6   6        4.23        7.69      5.22 o 
  -9   6   6        2.51        4.38      4.12 o 
  -8   6   6        3.89        1.45      3.81 o 
  -7   6   6      553.20      537.66     22.46 o 
  -6   6   6      134.70      126.28      5.27 o 
  -5   6   6      144.43      148.30      4.95 o 
  -4   6   6      819.58      780.34     11.93 o 
  -3   6   6     1603.70     1571.50     22.57 o 
  -2   6   6     1267.76     1303.64     18.85 o 
  -1   6   6      115.30      112.26      2.75 o 
   0   6   6       36.88       40.72      2.19 o 
   1   6   6      469.82      398.13      5.51 o 
   2   6   6      263.62      264.93      3.84 o 
   3   6   6     1392.02     1385.71     16.08 o 
   4   6   6      533.59      541.63      6.48 o 
   5   6   6       16.12       18.92      1.51 o 
   6   6   6      995.14     1004.85     13.04 o 
   7   6   6      190.04      185.54     10.95 o 
   8   6   6      174.62      175.05      6.30 o 
   9   6   6      138.37      146.36      6.12 o 
  10   6   6        5.54       11.30      4.20 o 
  11   6   6      368.51      407.94     11.12 o 
  12   6   6        8.11        2.31      5.03 o 
 -10   7   6      105.67       99.00      8.96 o 
  -9   7   6        8.56        5.50      4.34 o 
  -8   7   6       82.83       89.50      5.72 o 
  -7   7   6        1.08        7.16      4.28 o 
  -6   7   6       14.68       18.88      3.39 o 
  -5   7   6      549.83      522.56     12.02 o 
  -4   7   6      312.77      325.71      8.40 o 
  -3   7   6      331.42      336.06      7.55 o 
  -2   7   6      181.12      189.99      5.22 o 
  -1   7   6      319.23      339.89      6.52 o 
   0   7   6     1609.98     1648.51     25.79 o 
   1   7   6      800.66      799.59     14.58 o 
   2   7   6       10.60       11.58      1.45 o 
   3   7   6       25.01       19.51      2.12 o 
   4   7   6     1259.56     1295.74     21.32 o 
   5   7   6      400.73      420.43      8.78 o 
   6   7   6      714.14      689.62     12.09 o 
   7   7   6        0.89       -1.54      2.53 o 
   8   7   6       42.65       62.81      8.89 o 
   9   7   6      443.12      460.15     24.25 o 
  10   7   6       83.03       67.35     10.96 o 
  12   7   6       13.90       16.92     11.78 o 
  -9   8   6       17.74       14.69      5.42 o 
  -8   8   6       37.40       43.36     10.68 o 
  -7   8   6      133.48      131.38     10.79 o 
  -6   8   6       25.14       26.13      4.17 o 
  -5   8   6      494.44      496.42     20.79 o 
  -4   8   6       74.29       84.77      5.94 o 
  -3   8   6       82.59       79.19      4.69 o 
  -2   8   6     1011.79     1018.91     21.84 o 
  -1   8   6      952.73      928.30     19.06 o 
   0   8   6     2708.92     2798.72     53.66 o 
   1   8   6      160.14      141.26      5.28 o 
   2   8   6        2.09        0.06      2.28 o 
   3   8   6      422.29      407.28      9.55 o 
   4   8   6      422.65      389.57      8.53 o 
   5   8   6      492.22      491.30     11.18 o 
   6   8   6       80.37       96.71      4.37 o 
   7   8   6       92.71       86.85      6.43 o 
   8   8   6      294.65      274.84     16.73 o 
   9   8   6       88.23       76.84     10.82 o 
  10   8   6       33.40       26.27     10.09 o 
  11   8   6      106.66      111.18     13.48 o 
  -9   9   6        0.38        1.24      7.89 o 
  -8   9   6       18.09       23.32      5.37 o 
  -7   9   6       76.62       83.25      8.59 o 
  -6   9   6       17.80       15.25      4.18 o 
  -5   9   6       14.05       11.60      3.82 o 
  -4   9   6        9.14        7.32      3.58 o 
  -3   9   6      262.94      247.93      8.48 o 
  -2   9   6      543.82      518.30     13.60 o 
  -1   9   6      163.99      157.77      5.83 o 
   0   9   6      179.56      187.11      6.28 o 
   1   9   6      458.82      449.50     10.72 o 
   2   9   6       95.28       98.95     10.69 o 
   3   9   6     1043.59     1038.08     23.71 o 
   4   9   6       58.58       56.76      5.08 o 
   5   9   6        0.68        1.71      2.93 o 
   6   9   6      995.71      924.00     28.41 o 
   7   9   6      156.58      153.40      9.09 o 
   8   9   6      158.23      158.34      9.15 o 
   9   9   6      154.56      142.49     12.56 o 
  10   9   6        1.65       -2.48      9.17 o 
  -8  10   6       79.99       70.11      6.78 o 
  -7  10   6       26.61       21.01      5.25 o 
  -6  10   6        6.40        2.88      4.48 o 
  -5  10   6      144.92      130.19      7.54 o 
  -4  10   6       57.50       64.32      7.88 o 
  -3  10   6      188.99      190.46      8.74 o 
  -2  10   6       24.55       25.82      4.05 o 
  -1  10   6       12.22       17.49      9.06 o 
   0  10   6      809.30      822.81     17.59 o 
   1  10   6     1167.94     1171.52     23.98 o 
   2  10   6      255.13      282.75      8.24 o 
   3  10   6      119.61      107.28      9.81 o 
   4  10   6      220.09      226.36     12.72 o 
   5  10   6      113.54      128.00      8.33 o 
   6  10   6      288.88      275.09     11.95 o 
   7  10   6      287.96      287.27     12.49 o 
   8  10   6       10.12       12.68      6.24 o 
   9  10   6      339.32      303.59     19.48 o 
  10  10   6       78.18       69.09     11.42 o 
  -7  11   6       14.73       10.87      9.12 o 
  -6  11   6        4.28        3.46      4.77 o 
  -5  11   6      163.57      182.36      9.15 o 
  -4  11   6        8.12        8.67      4.64 o 
  -3  11   6       34.80       36.98      5.12 o 
  -2  11   6      143.30      149.71      8.27 o 
  -1  11   6      100.19      110.05      6.05 o 
   0  11   6      652.04      656.68     14.88 o 
   1  11   6       34.30       24.57      5.86 o 
   2  11   6       20.75       18.10      5.39 o 
   3  11   6      296.20      304.99     17.86 o 
   4  11   6       89.94       92.77      9.88 o 
   5  11   6      435.80      453.18     28.10 o 
   6  11   6       69.97       78.44     11.00 o 
   7  11   6        5.25        4.00      6.72 o 
   8  11   6      153.81      145.62      9.53 o 
  -5  12   6       18.71       15.11      5.16 o 
  -4  12   6        0.57       -2.91      4.74 o 
  -3  12   6        8.36        9.61      5.82 o 
  -2  12   6      150.94      132.90      8.71 o 
  -1  12   6        3.10        9.03      4.87 o 
   0  12   6       67.84       69.75      6.49 o 
   1  12   6       77.11       86.00      8.05 o 
   2  12   6      187.77      192.47      9.16 o 
   3  12   6      413.98      415.77     14.87 o 
   4  12   6        5.39       12.33     10.09 o 
   5  12   6        6.25        1.65      9.77 o 
   6  12   6      292.32      250.59     17.74 o 
   7  12   6       65.47       50.43     11.69 o 
  -3  13   6       70.25       65.01      6.71 o 
  -2  13   6        7.15       11.69      5.40 o 
  -1  13   6        1.08       -1.95      5.07 o 
   0  13   6       47.07       56.41      7.89 o 
   1  13   6      140.03      130.32      7.29 o 
   2  13   6      205.90      217.30     11.48 o 
   3  13   6        0.90        0.78     10.73 o 
   4  13   6        6.22        2.06     10.87 o 
   5  13   6      161.42      176.64     16.73 o 
  -2 -10   7      128.47      136.16      9.84 o 
  -1 -10   7       12.63       10.88      6.26 o 
   0 -10   7       45.56       37.50      9.72 o 
   1 -10   7       11.15       16.77      6.62 o 
   2 -10   7       59.27       67.71      6.55 o 
   3 -10   7      128.20      134.86      7.97 o 
   4 -10   7       51.32       49.18      7.79 o 
   5 -10   7       29.71       23.81      4.76 o 
   6 -10   7       55.86       47.33      4.92 o 
  -4  -9   7        8.44        2.79      9.31 o 
  -3  -9   7      441.95      488.99     27.23 o 
  -2  -9   7       38.92       31.04      7.38 o 
  -1  -9   7        0.74       -1.10      5.40 o 
   0  -9   7       83.57       94.40      8.53 o 
   1  -9   7       33.66       34.70      5.64 o 
   2  -9   7      152.44      141.22      7.94 o 
   3  -9   7       18.45        8.43      4.36 o 
   4  -9   7       31.68       18.01      4.41 o 
   5  -9   7      198.88      196.47     12.97 o 
   6  -9   7        5.20        3.84      3.60 o 
   7  -9   7      128.26      124.63     11.51 o 
  -6  -8   7       44.31       39.98     11.46 o 
  -5  -8   7      174.20      176.14     15.86 o 
  -4  -8   7        3.90        8.35      5.11 o 
  -3  -8   7      299.99      284.32     10.42 o 
  -2  -8   7        3.11       -4.00      5.30 o 
  -1  -8   7        4.50       -3.57      4.96 o 
   0  -8   7      399.99      375.14     13.81 o 
   1  -8   7       45.18       41.16      5.91 o 
   2  -8   7       22.03       20.42      4.50 o 
   3  -8   7      151.82      134.14      7.70 o 
   4  -8   7       19.80       14.76      3.92 o 
   5  -8   7      276.69      259.59     12.15 o 
   6  -8   7       13.16       20.35      3.56 o 
   7  -8   7       82.26       81.19      7.15 o 
  -7  -7   7       11.07        4.54     10.54 o 
  -6  -7   7      440.98      446.72     24.66 o 
  -5  -7   7      215.79      183.70     14.99 o 
  -4  -7   7       42.18       35.74      4.29 o 
  -3  -7   7       11.37       13.46      3.71 o 
  -2  -7   7      156.10      148.51      6.55 o 
  -1  -7   7      475.50      463.16     11.88 o 
   0  -7   7        4.04        2.94      3.53 o 
   1  -7   7       15.80       16.45      3.09 o 
   2  -7   7       45.04       42.39      6.93 o 
   3  -7   7      219.24      187.18      6.46 o 
   4  -7   7      263.58      243.30      7.48 o 
   5  -7   7       90.03       85.77      4.17 o 
   6  -7   7      100.56       93.75      4.35 o 
   7  -7   7       68.25       63.46      4.62 o 
  -8  -6   7      279.43      319.08     20.68 o 
  -7  -6   7       72.86      106.36     12.65 o 
  -6  -6   7      301.17      319.95     19.81 o 
  -5  -6   7        8.91       17.51      8.34 o 
  -4  -6   7       73.95       68.21      5.02 o 
  -3  -6   7      910.64      976.91     20.90 o 
  -2  -6   7       22.09       14.01      3.55 o 
  -1  -6   7      518.07      523.68     12.13 o 
   0  -6   7       62.36       73.18      3.75 o 
   1  -6   7       13.08       16.63      2.76 o 
   2  -6   7      575.53      589.14     24.61 o 
   3  -6   7       32.47       30.38      2.95 o 
   4  -6   7      216.11      181.25      7.65 o 
   5  -6   7      197.54      211.01      7.88 o 
   6  -6   7      110.44      114.39      6.24 o 
   7  -6   7      392.04      403.26     15.03 o 
   8  -6   7       36.95       39.63      5.71 o 
   9  -6   7        0.91      -11.09      9.54 o 
  10  -6   7       73.95       75.97     12.38 o 
  -8  -5   7      107.59      122.87      8.91 o 
  -7  -5   7      228.74      231.06     16.87 o 
  -6  -5   7        0.13       -4.79      5.70 o 
  -5  -5   7       54.17       71.50      5.89 o 
  -4  -5   7      744.02      739.26     19.58 o 
  -3  -5   7      567.88      566.15     10.62 o 
  -2  -5   7       44.92       39.78      2.98 o 
  -1  -5   7       76.89       83.89      3.82 o 
   0  -5   7      111.09      117.75      4.20 o 
   1  -5   7      290.68      266.02      7.59 o 
   2  -5   7      306.12      284.82      6.08 o 
   3  -5   7      190.51      170.97      4.95 o 
   4  -5   7       51.95       56.73      5.31 o 
   5  -5   7      325.35      309.91     12.72 o 
   6  -5   7       38.82       41.56      3.16 o 
   7  -5   7      120.76      117.08     11.80 o 
   8  -5   7      105.46      115.75     10.82 o 
   9  -5   7      102.42       88.21     11.69 o 
  10  -5   7      155.07      219.00     17.56 o 
  -9  -4   7      110.74       83.94     12.93 o 
  -8  -4   7        4.26       -9.42      5.28 o 
  -7  -4   7        7.09        7.26      5.09 o 
  -6  -4   7      309.47      311.16     11.49 o 
  -5  -4   7      291.31      278.65     10.14 o 
  -4  -4   7      257.75      253.14      8.09 o 
  -3  -4   7       21.22       21.62      2.73 o 
  -2  -4   7       26.27       24.48      2.59 o 
  -1  -4   7     3367.65     3297.81     46.46 o 
   0  -4   7       27.45       23.49      2.36 o 
   1  -4   7      335.61      318.45      5.98 o 
   2  -4   7      485.24      474.50     10.09 o 
   3  -4   7      314.48      281.42      5.95 o 
   4  -4   7      792.73      720.09     14.23 o 
   5  -4   7      416.30      401.51      9.05 o 
   6  -4   7        0.48       -0.39      1.77 o 
   7  -4   7      100.53      107.49      6.64 o 
   8  -4   7      294.58      289.28      8.14 o 
   9  -4   7      225.46      228.22      9.46 o 
  10  -4   7       33.54       46.23      5.15 o 
  11  -4   7        9.85       12.45      2.88 o 
  12  -4   7       38.88       41.99      3.91 o 
  -9  -3   7       22.22        2.25     11.23 o 
  -8  -3   7      250.09      240.75     13.37 o 
  -7  -3   7      416.07      416.72     34.75 o 
  -6  -3   7      427.10      424.44     15.92 o 
  -5  -3   7      309.43      303.98      8.83 o 
  -4  -3   7       13.71       10.08      2.42 o 
  -3  -3   7      178.87      184.96      5.50 o 
  -2  -3   7      957.25      922.77     17.81 o 
  -1  -3   7     2364.31     2386.18     33.83 o 
   0  -3   7      254.53      238.91      5.23 o 
   1  -3   7      219.61      199.62      4.22 o 
   2  -3   7     1028.95      995.58     13.67 o 
   3  -3   7      279.60      273.80      5.08 o 
   4  -3   7      570.01      550.41      9.56 o 
   5  -3   7      175.94      185.79      5.22 o 
   6  -3   7       49.75       39.98      3.04 o 
   7  -3   7      191.11      214.17      5.66 o 
   8  -3   7       40.75       45.45      2.60 o 
   9  -3   7       52.46       53.04      3.11 o 
  10  -3   7      215.23      245.98      9.31 o 
  11  -3   7       34.09       34.82      3.43 o 
  12  -3   7       68.50       72.11      4.82 o 
 -10  -2   7       21.63       19.03     13.52 o 
  -9  -2   7      112.43      103.38     14.58 o 
  -8  -2   7      190.87      194.08     24.21 o 
  -7  -2   7       96.31      129.90      9.92 o 
  -6  -2   7       39.70       51.27      5.11 o 
  -5  -2   7        1.57        2.61      3.10 o 
  -4  -2   7      642.23      663.41     12.08 o 
  -3  -2   7      328.69      329.16      8.23 o 
  -2  -2   7      244.22      225.79      5.70 o 
  -1  -2   7      360.23      366.63      6.48 o 
   0  -2   7      115.45      119.43      3.01 o 
   1  -2   7     1391.81     1383.51     18.57 o 
   2  -2   7      933.98      897.16     11.56 o 
   3  -2   7        5.73        4.73      1.37 o 
   4  -2   7      193.17      186.56      4.31 o 
   5  -2   7      890.74      878.11     13.09 o 
   6  -2   7     1401.28     1322.01     25.68 o 
   7  -2   7      102.91       90.88      3.57 o 
   8  -2   7       72.04       72.60      3.05 o 
   9  -2   7      117.35      118.59      7.53 o 
  10  -2   7      416.90      439.30     11.46 o 
  11  -2   7       70.85       79.47      4.44 o 
  12  -2   7       25.48       30.43      4.21 o 
  13  -2   7       36.60       46.97      8.55 o 
 -10  -1   7        6.97       -0.78     13.48 o 
  -9  -1   7      322.52      315.80     45.02 o 
  -8  -1   7       35.17       28.03      7.36 o 
  -7  -1   7        5.69        2.00      4.43 o 
  -6  -1   7      921.27      933.24     58.26 o 
  -5  -1   7      961.39      986.60     18.51 o 
  -4  -1   7      962.15      984.47     16.87 o 
  -3  -1   7       47.55       38.26      2.47 o 
  -2  -1   7       13.30       13.99      2.20 o 
  -1  -1   7     3059.35     2903.63     48.73 o 
   0  -1   7      910.65      863.46     17.30 o 
   1  -1   7     1900.35     1858.68     23.32 o 
   2  -1   7       12.58        7.17      1.20 o 
   3  -1   7     1611.58     1568.25     21.14 o 
   4  -1   7     1213.29     1082.09     16.16 o 
   5  -1   7      757.08      706.96     10.77 o 
   6  -1   7      703.38      718.98     13.31 o 
   7  -1   7      136.34      131.11      4.42 o 
   8  -1   7       29.68       38.47      2.65 o 
   9  -1   7      645.37      666.41     16.01 o 
  10  -1   7       14.16       17.29      3.13 o 
  11  -1   7       33.44       38.93      3.84 o 
  12  -1   7      106.76      114.08      6.68 o 
  13  -1   7       94.05      103.81      6.25 o 
 -10   0   7       26.37       12.61     13.75 o 
  -9   0   7        8.68       17.55      7.87 o 
  -8   0   7       17.31       12.15      7.10 o 
  -7   0   7      303.00      280.73     37.11 o 
  -6   0   7      428.76      424.11     14.77 o 
  -5   0   7      403.66      377.50      7.96 o 
  -4   0   7       32.90       38.96      2.86 o 
  -3   0   7      550.27      558.06      8.81 o 
  -2   0   7      236.24      188.43      3.79 o 
  -1   0   7     2179.60     2171.49     27.62 o 
   0   0   7      189.46      186.54      3.16 o 
   1   0   7       24.94       37.29      3.12 o 
   2   0   7     1172.17     1032.03     14.27 o 
   3   0   7      948.35      891.41     11.77 o 
   4   0   7     1344.55     1325.96     18.00 o 
   5   0   7      332.71      301.24      5.38 o 
   6   0   7        6.94        6.65      1.67 o 
   7   0   7      415.05      446.21      9.86 o 
   8   0   7      271.85      257.30      6.23 o 
   9   0   7      551.48      574.81     11.87 o 
  10   0   7      151.48      178.03      6.68 o 
  11   0   7       29.93       40.26      4.01 o 
  12   0   7      264.46      281.46     22.97 o 
  13   0   7       11.25       13.98      4.40 o 
 -10   1   7       40.92       31.08     14.44 o 
  -9   1   7       67.18       80.08      8.06 o 
  -8   1   7       60.44       63.26      5.37 o 
  -7   1   7      417.87      410.46     10.56 o 
  -6   1   7       33.81       29.87      3.20 o 
  -5   1   7      120.39      115.38      4.05 o 
  -4   1   7     1739.06     1665.44     37.87 o 
  -3   1   7      412.73      442.18      7.96 o 
  -2   1   7     2198.12     2187.78     32.71 o 
  -1   1   7        0.85        2.68      1.75 o 
   0   1   7      196.13      227.98      3.90 o 
   1   1   7     2713.86     2643.80     31.88 o 
   2   1   7     1255.18     1168.37     14.44 o 
   3   1   7      397.47      377.78      5.90 o 
   4   1   7      720.92      716.29     10.77 o 
   5   1   7     1952.68     1913.53     27.12 o 
   6   1   7     3025.18     2975.26     41.63 o 
   7   1   7      285.10      267.49      6.78 o 
   8   1   7        0.94        3.93      2.49 o 
   9   1   7      149.82      148.00      4.92 o 
  10   1   7      272.32      274.35      8.97 o 
  11   1   7      138.79      128.32      5.13 o 
  12   1   7       64.44       76.03      4.37 o 
  13   1   7        0.70        2.17      3.71 o 
 -10   2   7       23.44       26.91      5.27 o 
  -9   2   7      167.38      183.01      9.56 o 
  -8   2   7       21.83       24.48      4.05 o 
  -7   2   7        3.46        4.03      3.29 o 
  -6   2   7      164.64      162.03      6.23 o 
  -5   2   7      395.30      367.72     11.13 o 
  -4   2   7     1110.76     1137.81     23.03 o 
  -3   2   7       65.15       77.99      2.45 o 
  -2   2   7      183.18      178.98      4.41 o 
  -1   2   7     2172.77     2262.59     29.29 o 
   0   2   7       85.86       67.91      2.39 o 
   1   2   7     3256.11     3089.46     35.40 o 
   2   2   7       33.74       30.24      1.46 o 
   3   2   7       18.49       22.71      1.41 o 
   4   2   7     3482.32     3402.72     47.26 o 
   5   2   7       39.36       31.64      2.19 o 
   6   2   7     2608.29     2555.80     35.95 o 
   7   2   7      956.72      945.73     19.08 o 
   8   2   7       13.33       15.71      2.92 o 
   9   2   7      946.52      973.69     19.08 o 
  10   2   7       84.69       88.26      4.11 o 
  11   2   7      252.39      257.56      7.39 o 
  12   2   7       87.52      110.10      5.07 o 
  13   2   7       19.70       22.59      4.24 o 
 -10   3   7      111.39      115.07      7.19 o 
  -9   3   7        5.21       -2.75      3.79 o 
  -8   3   7       64.02       61.31      4.67 o 
  -7   3   7       43.65       49.68      4.70 o 
  -6   3   7      128.09      124.63      5.03 o 
  -5   3   7      395.20      388.80      9.02 o 
  -4   3   7       79.70       78.63      3.99 o 
  -3   3   7      558.24      565.75      8.72 o 
  -2   3   7     1221.71     1245.45     15.53 o 
  -1   3   7      891.50      869.90     11.94 o 
   0   3   7      519.25      471.01      6.60 o 
   1   3   7       13.62        6.57      1.66 o 
   2   3   7       42.57       28.26      1.72 o 
   3   3   7     1692.93     1553.57     19.86 o 
   4   3   7     1170.26     1151.36     14.66 o 
   5   3   7       17.59       22.74      1.55 o 
   6   3   7      269.72      263.89      4.76 o 
   7   3   7     2518.22     2481.09     47.42 o 
   8   3   7      486.03      454.79     11.96 o 
   9   3   7      733.87      751.60     18.30 o 
  10   3   7      133.87      135.28      6.29 o 
  11   3   7       34.16       41.21      3.88 o 
  12   3   7      294.57      336.51     11.86 o 
  13   3   7       40.31       39.97      4.90 o 
 -10   4   7       64.30       74.00      6.92 o 
  -9   4   7       56.28       64.15      5.04 o 
  -8   4   7        5.18        5.50      3.63 o 
  -7   4   7     1005.67      941.60     23.89 o 
  -6   4   7       32.53       33.96      3.41 o 
  -5   4   7       61.28       69.32      3.67 o 
  -4   4   7      475.76      431.87      7.65 o 
  -3   4   7      216.67      198.96      4.53 o 
  -2   4   7     1893.59     1904.58     25.42 o 
  -1   4   7        9.91       14.00      1.40 o 
   0   4   7        3.45        1.66      1.38 o 
   1   4   7     2622.52     2641.74     30.46 o 
   2   4   7      156.78      148.96      3.12 o 
   3   4   7     1415.61     1419.54     17.11 o 
   4   4   7      477.93      490.19      6.40 o 
   5   4   7       15.31       17.98      1.33 o 
   6   4   7     2354.92     2387.25     31.77 o 
   7   4   7        8.57        9.49      2.39 o 
   8   4   7      550.79      563.21     12.50 o 
   9   4   7      599.15      621.85     19.63 o 
  10   4   7      140.43      134.75      6.52 o 
  11   4   7      397.42      401.12     14.33 o 
  12   4   7       49.26       47.53      5.42 o 
  13   4   7       66.11       72.94      7.18 o 
 -10   5   7       35.36       38.59      7.08 o 
  -9   5   7      182.87      175.13     10.85 o 
  -8   5   7        3.69        5.85      4.09 o 
  -7   5   7      117.46      136.02      5.96 o 
  -6   5   7        9.91        8.15      3.03 o 
  -5   5   7      272.37      306.34      7.58 o 
  -4   5   7      816.98      806.79     13.71 o 
  -3   5   7      205.48      202.42      4.62 o 
  -2   5   7      348.99      375.14      6.14 o 
  -1   5   7     1168.33     1170.91     15.96 o 
   0   5   7      303.32      315.81      4.75 o 
   1   5   7     1322.04     1350.54     16.71 o 
   2   5   7       12.97       11.07      1.30 o 
   3   5   7      103.22       94.24      2.20 o 
   4   5   7     1990.65     2008.43     23.93 o 
   5   5   7      322.11      309.29      5.77 o 
   6   5   7     1121.72     1085.26     15.09 o 
   7   5   7      124.38      132.93      5.20 o 
   8   5   7      121.90      151.49      5.78 o 
   9   5   7     1148.52     1157.29     23.74 o 
  10   5   7      184.31      180.31      6.80 o 
  11   5   7      479.46      450.43     11.57 o 
  12   5   7       67.33       86.42     10.90 o 
  13   5   7        3.70        3.40      5.80 o 
 -10   6   7      364.65      369.46     25.31 o 
  -9   6   7       28.13       38.56      7.08 o 
  -8   6   7       52.69       62.01      8.08 o 
  -7   6   7      487.50      497.62     25.61 o 
  -6   6   7       17.53       22.07      3.62 o 
  -5   6   7      745.66      727.82     14.25 o 
  -4   6   7       22.63       24.34      2.66 o 
  -3   6   7       63.47       69.13      2.73 o 
  -2   6   7      513.01      516.50      8.43 o 
  -1   6   7      554.25      527.88      8.44 o 
   0   6   7     1083.02     1022.29     19.31 o 
   1   6   7       18.89       15.16      1.46 o 
   2   6   7       51.91       44.39      1.79 o 
   3   6   7      544.14      501.62      6.47 o 
   4   6   7      901.37      894.29     11.13 o 
   5   6   7      341.94      344.74      4.77 o 
   6   6   7        4.26        4.46      2.02 o 
   7   6   7      619.46      608.94     15.22 o 
   8   6   7      533.08      532.68     12.34 o 
   9   6   7        6.02       12.25      3.47 o 
  10   6   7        1.31        4.21      3.74 o 
  11   6   7      306.09      306.83     10.14 o 
  12   6   7       88.37       66.99      6.21 o 
  -9   7   7        5.01        0.68      5.23 o 
  -8   7   7       12.47       11.64      4.45 o 
  -7   7   7      836.94      795.98     30.11 o 
  -6   7   7       14.99       11.26      3.50 o 
  -5   7   7      316.33      314.97      9.33 o 
  -4   7   7      106.18       99.14      4.21 o 
  -3   7   7      372.69      393.17      8.65 o 
  -2   7   7     1148.14     1092.04     19.92 o 
  -1   7   7      547.99      532.80     10.71 o 
   0   7   7      585.85      592.96     10.26 o 
   1   7   7     1180.95     1125.48     18.67 o 
   2   7   7       26.00       26.09      2.64 o 
   3   7   7      967.76     1013.75     19.29 o 
   4   7   7      127.46      115.41      6.54 o 
   5   7   7       94.78      106.43      3.63 o 
   6   7   7      532.41      539.28     11.21 o 
   7   7   7      191.16      176.67      7.42 o 
   8   7   7      332.01      343.06     10.47 o 
   9   7   7        8.06        7.45      5.19 o 
  10   7   7      197.52      210.66     17.65 o 
  11   7   7      553.37      601.03     30.81 o 
  12   7   7       52.65       44.29     12.33 o 
  -9   8   7       50.25       47.45      6.60 o 
  -8   8   7       75.91       89.32      9.10 o 
  -7   8   7       85.29       90.20      6.89 o 
  -6   8   7        6.68        6.21      4.15 o 
  -5   8   7       77.29       62.84      5.02 o 
  -4   8   7      138.13      134.83      6.48 o 
  -3   8   7      421.92      422.97     10.36 o 
  -2   8   7       50.01       53.75      3.81 o 
  -1   8   7      242.09      247.12      7.15 o 
   0   8   7      446.50      440.60     10.41 o 
   1   8   7      550.65      529.80     13.47 o 
   2   8   7        5.39        8.82      2.47 o 
   3   8   7      274.39      275.27      8.00 o 
   4   8   7      877.89      873.87     21.82 o 
   5   8   7      111.80      125.87      4.90 o 
   6   8   7      578.38      570.75     15.28 o 
   7   8   7       17.05       17.29      5.22 o 
   8   8   7        1.05        5.23      7.56 o 
   9   8   7      368.39      371.12     20.72 o 
  10   8   7      114.52       90.59     12.33 o 
  11   8   7       51.25       65.42     12.29 o 
  -8   9   7       57.01       59.17      6.72 o 
  -7   9   7      139.23      134.64      8.13 o 
  -6   9   7       35.79       38.90      5.54 o 
  -5   9   7      564.15      537.55     14.74 o 
  -4   9   7       42.19       47.74      4.68 o 
  -3   9   7       86.13       84.83      5.27 o 
  -2   9   7       70.06       76.06      4.39 o 
  -1   9   7       88.27       93.05      8.55 o 
   0   9   7     1802.09     1777.86     35.10 o 
   1   9   7       28.50       28.14      3.52 o 
   2   9   7       36.11       40.88      3.92 o 
   3   9   7      590.87      621.72     17.04 o 
   4   9   7      218.56      191.91     12.06 o 
   5   9   7      263.41      257.26      9.28 o 
   6   9   7        9.25       -0.44      5.28 o 
   7   9   7        2.05        7.04      5.32 o 
   8   9   7      135.35      147.71     13.66 o 
   9   9   7       90.02       73.95     10.68 o 
  10   9   7       42.90       46.26     10.59 o 
  -7  10   7      199.32      190.88     10.18 o 
  -6  10   7       67.69       80.01     15.45 o 
  -5  10   7      152.74      162.55      8.83 o 
  -4  10   7        0.10        0.33      4.31 o 
  -3  10   7        4.78       -0.16      3.84 o 
  -2  10   7      256.33      249.98     10.45 o 
  -1  10   7        9.31        8.65      3.50 o 
   0  10   7      146.08      148.14      6.06 o 
   1  10   7       33.23       36.10      3.97 o 
   2  10   7       46.13       41.85      4.62 o 
   3  10   7      223.48      218.21     11.26 o 
   4  10   7        1.57        0.32      5.89 o 
   5  10   7       48.21       54.60      5.41 o 
   6  10   7      392.16      370.11     18.84 o 
   7  10   7       99.20      112.99      8.28 o 
   8  10   7       84.63       81.50     12.91 o 
   9  10   7        4.62        6.14      9.12 o 
  -6  11   7       10.83        6.54      5.25 o 
  -5  11   7      183.06      170.39      9.28 o 
  -4  11   7       90.40       78.98      6.60 o 
  -3  11   7      317.12      286.34     11.47 o 
  -2  11   7       35.75       34.58      5.31 o 
  -1  11   7       33.69       32.86      4.57 o 
   0  11   7      123.29      122.41      9.42 o 
   1  11   7       42.62       44.04      4.40 o 
   2  11   7      200.37      211.46      7.58 o 
   3  11   7       47.98       64.97      7.70 o 
   4  11   7       35.20       19.03     11.44 o 
   5  11   7      204.64      224.22     19.23 o 
   6  11   7      177.08      157.62     14.62 o 
   7  11   7      189.38      170.54     10.50 o 
   8  11   7        4.08       -1.01      6.58 o 
  -5  12   7      307.95      283.98     12.19 o 
  -4  12   7       49.21       56.27      6.44 o 
  -3  12   7      128.30      148.54     11.23 o 
  -2  12   7       46.99       59.11     10.80 o 
  -1  12   7        3.14        1.48      4.96 o 
   0  12   7      387.69      390.46     11.97 o 
   1  12   7       39.24       36.94      6.52 o 
   2  12   7       22.49       22.45      4.95 o 
   3  12   7       40.27       53.46     11.19 o 
   4  12   7       82.83       83.94     12.19 o 
   5  12   7       30.45       24.44     10.54 o 
   6  12   7        0.85        1.19     10.54 o 
   7  12   7       34.64       27.23     11.60 o 
  -3  13   7       35.54       34.73      6.18 o 
  -2  13   7      187.40      181.63      9.88 o 
  -1  13   7       84.29       89.05     15.91 o 
   0  13   7       61.03       56.96      7.51 o 
   1  13   7       45.60       49.46     10.62 o 
   2  13   7       47.42       52.70      7.06 o 
   3  13   7       50.51       62.17     12.65 o 
   4  13   7       21.02        7.24     11.19 o 
   5  13   7       75.92       84.68     13.20 o 
   1 -10   8       10.25       10.27      6.01 o 
   2 -10   8       16.57       10.62      8.07 o 
   3 -10   8       34.81       30.72      5.72 o 
  -3  -9   8        2.33       -4.67      6.63 o 
  -2  -9   8       97.09       97.31      8.96 o 
  -1  -9   8       68.23       49.90      7.86 o 
   0  -9   8      258.78      274.49     12.57 o 
   1  -9   8       11.05       14.20      5.56 o 
   2  -9   8       38.31       44.56      8.30 o 
   3  -9   8      120.89      118.29      7.59 o 
   4  -9   8       58.85       57.15      5.69 o 
   5  -9   8       45.53       46.61      5.20 o 
   6  -9   8        1.49       -2.66      3.85 o 
  -4  -8   8        0.68       -4.18      6.68 o 
  -3  -8   8      334.67      348.63     12.10 o 
  -2  -8   8      140.08      131.22      9.32 o 
  -1  -8   8       26.86       23.03      6.19 o 
   0  -8   8       54.35       66.73      6.77 o 
   1  -8   8      105.64      105.55      9.24 o 
   2  -8   8      155.11      139.98      8.00 o 
   3  -8   8       86.48       77.77      5.96 o 
   4  -8   8       26.98       23.23      4.46 o 
   5  -8   8       62.67       66.61      6.26 o 
   6  -8   8      173.84      163.84      7.67 o 
   7  -8   8      152.41      135.56     10.15 o 
   8  -8   8       34.14       44.24      5.46 o 
  -6  -7   8        3.49       -2.52     10.50 o 
  -5  -7   8       76.40       81.05     11.78 o 
  -4  -7   8       57.84       54.61      6.08 o 
  -3  -7   8      432.30      429.25     13.37 o 
  -2  -7   8        4.98        9.49      7.22 o 
  -1  -7   8        1.15       -1.30      4.09 o 
   0  -7   8      613.21      579.14     14.06 o 
   1  -7   8       83.04       69.82      4.83 o 
   2  -7   8      340.65      324.92      9.21 o 
   3  -7   8      112.32       97.73      4.92 o 
   4  -7   8       12.72       15.80      3.61 o 
   5  -7   8      297.92      274.12      9.73 o 
   6  -7   8       33.70       28.81      3.62 o 
   7  -7   8       38.15       43.32      7.50 o 
  -7  -6   8       27.94       23.34     10.96 o 
  -6  -6   8      100.30      113.79     12.97 o 
  -5  -6   8        4.37        5.87      8.85 o 
  -4  -6   8       25.70       19.29      4.50 o 
  -3  -6   8        1.53        4.22      3.98 o 
  -2  -6   8       47.55       53.66      4.64 o 
  -1  -6   8      369.33      347.63     11.37 o 
   0  -6   8      247.52      245.74      9.09 o 
   1  -6   8       66.86       69.92      5.08 o 
   2  -6   8      321.84      304.79      9.84 o 
   3  -6   8      779.99      727.65     23.47 o 
   4  -6   8      276.63      255.74     10.88 o 
   5  -6   8      237.83      239.44     11.14 o 
   6  -6   8       73.65       65.95      3.41 o 
   7  -6   8        1.94       -0.30      2.22 o 
   8  -6   8      405.30      453.84     32.39 o 
   9  -6   8       51.63       41.58     11.28 o 
  -7  -5   8       55.48       66.29     11.37 o 
  -6  -5   8      230.34      228.31     16.73 o 
  -5  -5   8       33.24       27.87      6.53 o 
  -4  -5   8       14.04        9.58      3.06 o 
  -3  -5   8      300.67      312.79      8.35 o 
  -2  -5   8      204.56      189.62      5.60 o 
  -1  -5   8      691.05      675.65     21.12 o 
   0  -5   8       10.19        9.17      2.85 o 
   1  -5   8        5.80        6.24      3.17 o 
   2  -5   8      901.35      858.23     27.32 o 
   3  -5   8       12.78        7.89      3.25 o 
   4  -5   8      905.14      809.35     20.82 o 
   5  -5   8      166.88      167.03      5.56 o 
   6  -5   8      175.29      184.93      7.56 o 
   7  -5   8      436.30      433.16     18.37 o 
   8  -5   8       57.80       45.55      4.27 o 
   9  -5   8       27.15       26.16      7.91 o 
  10  -5   8       53.83       71.49      5.31 o 
  11  -5   8       74.48       88.54      4.98 o 
  -8  -4   8      245.07      275.03     18.61 o 
  -7  -4   8       83.95      101.95      8.82 o 
  -6  -4   8       33.85       31.69      7.22 o 
  -5  -4   8       30.31       41.23      6.73 o 
  -4  -4   8      134.93      140.59      5.67 o 
  -3  -4   8       68.88       81.50      3.88 o 
  -2  -4   8       38.48       40.66      3.08 o 
  -1  -4   8        0.23        0.41      2.31 o 
   0  -4   8       50.86       55.40      3.39 o 
   1  -4   8      283.06      272.20      6.61 o 
   2  -4   8      680.09      656.85     24.58 o 
   3  -4   8       87.43       80.35      3.90 o 
   4  -4   8      219.11      219.49      6.40 o 
   5  -4   8     1014.05      964.58     19.65 o 
   6  -4   8      174.97      163.97      5.26 o 
   7  -4   8      301.78      295.61      9.93 o 
   8  -4   8       48.89       53.39      4.27 o 
   9  -4   8       38.48       39.14      4.49 o 
  10  -4   8      613.25      675.98     16.24 o 
  11  -4   8       23.80       41.33      3.73 o 
  12  -4   8        1.55        2.04      2.75 o 
  -9  -3   8      121.12      108.47     14.12 o 
  -8  -3   8       26.31       26.30      7.29 o 
  -7  -3   8       25.50       23.66      5.62 o 
  -6  -3   8      376.96      391.34     14.09 o 
  -5  -3   8      243.76      239.96      8.07 o 
  -4  -3   8      169.70      164.43      7.15 o 
  -3  -3   8       29.90       25.84      3.44 o 
  -2  -3   8      126.49      136.30      4.37 o 
  -1  -3   8     1306.04     1275.72     24.03 o 
   0  -3   8       23.57       18.66      2.71 o 
   1  -3   8      563.72      514.49     10.18 o 
   2  -3   8      223.26      204.53      6.30 o 
   3  -3   8      217.66      196.54      5.99 o 
   4  -3   8      951.77      841.61     17.79 o 
   5  -3   8       34.46       45.57      2.94 o 
   6  -3   8       96.11       91.71      4.13 o 
   7  -3   8      137.26      125.24      5.04 o 
   8  -3   8      279.95      287.62      8.02 o 
   9  -3   8      346.63      358.61      9.56 o 
  10  -3   8       66.28       78.96      4.57 o 
  11  -3   8        0.82        3.70      2.58 o 
  12  -3   8       59.79       87.76      4.21 o 
  -9  -2   8      120.56      113.05     14.85 o 
  -8  -2   8      125.90      136.37     10.26 o 
  -7  -2   8        3.38        1.19      5.12 o 
  -6  -2   8      657.60      608.80     19.35 o 
  -5  -2   8       35.17       33.64      4.27 o 
  -4  -2   8       38.94       43.16      3.23 o 
  -3  -2   8      195.24      196.38      5.72 o 
  -2  -2   8       89.57       95.93      3.91 o 
  -1  -2   8     1738.32     1738.84     27.52 o 
   0  -2   8      144.63      151.82      3.85 o 
   1  -2   8      148.41      156.17      4.57 o 
   2  -2   8      905.05      892.51     13.55 o 
   3  -2   8      129.54      129.91      3.85 o 
   4  -2   8      940.07      888.60     18.10 o 
   5  -2   8       47.64       46.37      2.93 o 
   6  -2   8      250.64      254.32      7.50 o 
   7  -2   8      808.32      811.35     16.61 o 
   8  -2   8      167.06      168.71      5.80 o 
   9  -2   8      194.32      184.40      6.31 o 
  10  -2   8      169.08      196.25      6.87 o 
  11  -2   8        3.78        7.83      2.71 o 
  12  -2   8      288.17      305.51      8.52 o 
  -9  -1   8       51.21       50.57     13.57 o 
  -8  -1   8       93.77      106.37      9.72 o 
  -7  -1   8      236.96      255.82     23.38 o 
  -6  -1   8        1.65        5.59      4.57 o 
  -5  -1   8       41.98       36.70      3.73 o 
  -4  -1   8      684.71      708.35     13.93 o 
  -3  -1   8      284.09      301.79      6.67 o 
  -2  -1   8       75.22       84.55      3.67 o 
  -1  -1   8        4.27        5.65      2.05 o 
   0  -1   8       33.01       48.65      2.58 o 
   1  -1   8      309.27      318.79      5.44 o 
   2  -1   8      481.97      465.85      7.69 o 
   3  -1   8       80.80       79.65      3.03 o 
   4  -1   8      120.67      138.41      3.95 o 
   5  -1   8      663.41      665.62     14.46 o 
   6  -1   8      874.64      881.46     17.90 o 
   7  -1   8       31.63       35.84      3.70 o 
   8  -1   8       20.58       25.99      4.68 o 
   9  -1   8       88.70       92.04      4.53 o 
  10  -1   8      533.33      597.44     14.99 o 
  11  -1   8       93.93      105.81      4.56 o 
  12  -1   8       47.16       45.17      3.83 o 
  13  -1   8       87.19       96.70      5.07 o 
 -10   0   8        4.80       28.06     14.53 o 
  -9   0   8      459.94      371.35     24.02 o 
  -8   0   8       15.05       17.59      7.92 o 
  -7   0   8      202.91      213.41     26.96 o 
  -6   0   8      515.16      531.54     24.85 o 
  -5   0   8        7.69        4.05      3.27 o 
  -4   0   8     1352.18     1368.01     24.84 o 
  -3   0   8       56.16       62.79      2.96 o 
  -2   0   8       64.91       66.65      3.88 o 
  -1   0   8     2570.74     2654.35     40.00 o 
   0   0   8       18.80       20.61      1.87 o 
   1   0   8     1517.09     1423.07     19.46 o 
   2   0   8       51.51       57.51      2.66 o 
   3   0   8      178.86      181.11      4.46 o 
   4   0   8      793.44      762.48     12.73 o 
   5   0   8      150.55      152.01      4.46 o 
   6   0   8     1082.91     1023.80     20.51 o 
   7   0   8       76.69       73.64      3.42 o 
   8   0   8      495.59      475.01     12.06 o 
   9   0   8      873.24      867.03     20.48 o 
  10   0   8      115.57      139.99      6.03 o 
  11   0   8       85.34       95.39      4.34 o 
  12   0   8       71.66       72.01      4.51 o 
  13   0   8       73.09       86.54      5.05 o 
 -10   1   8      127.95       92.56     16.55 o 
  -9   1   8      177.81      144.96     17.10 o 
  -8   1   8        8.70        4.32      7.49 o 
  -7   1   8       42.55       57.42      7.98 o 
  -6   1   8      461.38      447.31     17.10 o 
  -5   1   8      500.95      474.24     12.01 o 
  -4   1   8       93.22      103.41      5.00 o 
  -3   1   8      225.42      193.16      5.39 o 
  -2   1   8      152.34      131.63      3.61 o 
  -1   1   8     2688.45     2690.68     35.85 o 
   0   1   8        4.87        8.92      1.62 o 
   1   1   8      263.93      285.40      4.68 o 
   2   1   8      481.04      451.29      7.19 o 
   3   1   8      774.69      738.08     11.49 o 
   4   1   8      631.45      629.56     10.76 o 
   5   1   8        9.12        9.95      2.03 o 
   6   1   8        3.65        4.71      2.26 o 
   7   1   8      480.21      489.10     10.85 o 
   8   1   8      147.42      144.81      5.81 o 
   9   1   8      239.67      249.84      8.04 o 
  10   1   8      148.65      155.26      6.63 o 
  11   1   8       13.18       14.86      3.86 o 
  12   1   8      307.77      313.80     11.63 o 
  13   1   8       42.85       45.69      4.56 o 
 -10   2   8       19.52       19.39     14.76 o 
  -9   2   8      395.97      340.26     23.61 o 
  -8   2   8       55.18       65.14      5.79 o 
  -7   2   8      770.84      740.35     24.22 o 
  -6   2   8        5.35        3.86      3.05 o 
  -5   2   8      506.25      515.87      9.93 o 
  -4   2   8      737.36      669.54     12.04 o 
  -3   2   8       67.03       65.87      3.68 o 
  -2   2   8     1512.48     1494.45     22.95 o 
  -1   2   8        3.03        3.66      1.81 o 
   0   2   8       71.53       66.48      2.17 o 
   1   2   8     1208.00     1279.38     15.28 o 
   2   2   8      385.44      354.41      5.53 o 
   3   2   8      362.93      351.73      5.74 o 
   4   2   8       82.72       75.88      2.78 o 
   5   2   8       29.14       36.32      2.15 o 
   6   2   8      900.67      915.04     16.79 o 
   7   2   8        8.12       19.18      3.30 o 
   8   2   8        1.68        8.26      2.94 o 
   9   2   8        7.86       13.66      3.30 o 
  10   2   8      737.73      762.77     18.77 o 
  11   2   8      108.89      109.27      5.85 o 
  12   2   8      194.03      203.49      9.48 o 
  13   2   8        0.10        5.86      4.98 o 
 -10   3   8        0.93        9.65      6.17 o 
  -9   3   8      310.82      329.11     11.43 o 
  -8   3   8      164.22      183.96      7.67 o 
  -7   3   8      411.24      428.26     15.57 o 
  -6   3   8      244.51      240.07      7.70 o 
  -5   3   8        6.09        5.86      2.80 o 
  -4   3   8     1111.75     1099.97     18.62 o 
  -3   3   8        5.82        4.77      2.18 o 
  -2   3   8      380.14      394.36      8.68 o 
  -1   3   8      933.03      936.84     13.92 o 
   0   3   8      302.22      311.37      4.91 o 
   1   3   8     2940.72     2810.77     34.46 o 
   2   3   8        4.38        5.21      1.40 o 
   3   3   8       42.55       42.42      2.04 o 
   4   3   8     1189.16     1167.81     17.43 o 
   5   3   8      958.54      954.23     13.40 o 
   6   3   8     1455.95     1383.35     22.52 o 
   7   3   8       55.40       59.49      3.53 o 
   8   3   8       78.67       84.44      4.62 o 
   9   3   8      593.26      591.41     15.79 o 
  10   3   8      189.03      176.12      7.34 o 
  11   3   8       84.32       85.50      8.72 o 
  12   3   8       32.21       39.43      5.71 o 
  13   3   8       21.22       17.99      5.59 o 
 -10   4   8       82.74       99.75      8.50 o 
  -9   4   8       52.92       64.16      6.21 o 
  -8   4   8        0.81       -1.43      3.85 o 
  -7   4   8      634.22      670.15     15.52 o 
  -6   4   8      292.23      289.20      7.80 o 
  -5   4   8      976.33      949.44     18.07 o 
  -4   4   8      239.65      232.90      7.14 o 
  -3   4   8       99.21      104.51      4.40 o 
  -2   4   8      398.69      391.53      8.28 o 
  -1   4   8     1219.52     1105.18     13.93 o 
   0   4   8      231.23      231.82      4.72 o 
   1   4   8       51.45       54.16      1.87 o 
   2   4   8       83.59       61.62      1.85 o 
   3   4   8      680.37      638.01      9.30 o 
   4   4   8     1089.48     1072.34     14.82 o 
   5   4   8        5.58        8.03      1.71 o 
   6   4   8      448.34      456.19      7.87 o 
   7   4   8      119.71      134.11      5.45 o 
   8   4   8       36.17       41.33      3.95 o 
   9   4   8      144.06      179.35      7.31 o 
  10   4   8       57.58       54.94      4.82 o 
  11   4   8        6.08       16.55      4.48 o 
  12   4   8      379.37      391.58     14.31 o 
  13   4   8       33.78       40.06      6.56 o 
  -9   5   8       28.31       40.28      5.62 o 
  -8   5   8        1.37        2.09      3.99 o 
  -7   5   8      721.62      691.43     18.03 o 
  -6   5   8      103.44      110.21      4.93 o 
  -5   5   8      454.20      446.39      9.97 o 
  -4   5   8      220.25      203.86      6.92 o 
  -3   5   8      144.13      149.63      4.54 o 
  -2   5   8     1295.69     1319.21     19.67 o 
  -1   5   8      157.82      159.91      3.78 o 
   0   5   8        8.85        2.98      1.47 o 
   1   5   8      918.85      908.27     11.13 o 
   2   5   8      756.81      707.23      8.80 o 
   3   5   8      684.79      686.76      9.45 o 
   4   5   8        3.69        2.36      1.40 o 
   5   5   8        4.48        3.80      1.85 o 
   6   5   8      430.74      428.08      6.92 o 
   7   5   8     1317.50     1388.00     27.72 o 
   8   5   8      159.33      152.74      5.87 o 
   9   5   8      236.46      216.80      7.17 o 
  10   5   8      436.18      467.06     11.59 o 
  11   5   8      127.68      147.35      7.30 o 
  12   5   8      166.88      194.10     10.12 o 
  -9   6   8       42.50       37.75      8.76 o 
  -8   6   8        7.65       13.42      4.62 o 
  -7   6   8      267.97      284.53     11.82 o 
  -6   6   8       79.93       75.33      5.15 o 
  -5   6   8      327.91      328.93     10.10 o 
  -4   6   8      625.99      647.42     13.06 o 
  -3   6   8      205.78      219.24      5.58 o 
  -2   6   8      311.38      344.54     12.37 o 
  -1   6   8       45.11       52.68      2.35 o 
   0   6   8      392.05      409.07      7.09 o 
   1   6   8     1777.26     1763.41     23.79 o 
   2   6   8       52.74       58.45      2.26 o 
   3   6   8       18.99       18.57      1.90 o 
   4   6   8     1184.84     1235.68     15.13 o 
   5   6   8      324.53      330.53      5.38 o 
   6   6   8      616.41      587.18     10.39 o 
   7   6   8        1.01        2.00      2.82 o 
   8   6   8       40.95       40.70      3.79 o 
   9   6   8       58.55       56.57      4.37 o 
  10   6   8      112.11      105.79      5.52 o 
  11   6   8       88.95       94.09      7.35 o 
  12   6   8       16.34       12.65      5.19 o 
  -9   7   8        9.30        9.92      5.76 o 
  -8   7   8       13.58       21.28      6.91 o 
  -7   7   8      225.67      225.20      8.91 o 
  -6   7   8       61.74       61.73      4.76 o 
  -5   7   8      222.43      239.98      7.01 o 
  -4   7   8      307.04      300.91      7.80 o 
  -3   7   8        5.80        2.22      2.84 o 
  -2   7   8      191.32      189.19      5.78 o 
  -1   7   8      784.47      739.97     14.22 o 
   0   7   8      631.59      646.94     13.76 o 
   1   7   8       62.57       55.92      2.94 o 
   2   7   8       98.45       84.66      3.94 o 
   3   7   8      189.80      179.34      6.40 o 
   4   7   8     1697.58     1592.62     32.64 o 
   5   7   8      120.31      115.69      5.07 o 
   6   7   8      118.21      120.79      4.72 o 
   7   7   8      469.52      456.92     13.53 o 
   8   7   8       76.95       63.83      4.88 o 
   9   7   8      638.00      605.76     19.15 o 
  10   7   8        1.10        1.13      5.60 o 
  11   7   8       68.23       61.83      7.45 o 
  -8   8   8       23.34       19.56      5.83 o 
  -7   8   8      264.82      292.30     12.35 o 
  -6   8   8       73.11       69.77     10.97 o 
  -5   8   8      247.82      254.22     14.53 o 
  -4   8   8       62.65       64.08      4.64 o 
  -3   8   8      386.39      352.41     12.73 o 
  -2   8   8      522.26      520.56     12.17 o 
  -1   8   8       59.01       60.01      4.03 o 
   0   8   8      168.42      166.63      6.72 o 
   1   8   8       22.41       22.16      3.26 o 
   2   8   8      322.06      289.56      8.32 o 
   3   8   8      671.40      668.29     17.36 o 
   4   8   8        2.93        1.70      3.96 o 
   5   8   8       19.51        9.56      4.29 o 
   6   8   8      199.44      217.49      8.48 o 
   7   8   8      539.30      516.63     25.26 o 
   8   8   8      117.30      137.58     11.97 o 
   9   8   8       34.62       27.32      9.12 o 
  10   8   8       59.90       45.62     10.59 o 
  11   8   8       81.93       98.38     13.75 o 
  -7   9   8       29.46       35.71      6.14 o 
  -6   9   8        9.20        9.65      5.31 o 
  -5   9   8      101.73       89.38      8.21 o 
  -4   9   8      119.80      106.89      6.28 o 
  -3   9   8      105.38      112.98      5.50 o 
  -2   9   8      110.15      107.94      5.28 o 
  -1   9   8      138.30      124.16      5.46 o 
   0   9   8      192.00      197.95      6.80 o 
   1   9   8      839.01      808.26     21.92 o 
   2   9   8       35.41       44.73      5.15 o 
   3   9   8      109.73      112.80      6.14 o 
   4   9   8      644.54      607.20     27.03 o 
   5   9   8       76.05       83.84      5.86 o 
   6   9   8      533.81      508.39     17.68 o 
   7   9   8        8.53       15.56      6.42 o 
   8   9   8        6.50        8.62      8.39 o 
   9   9   8      181.19      210.48     16.37 o 
  10   9   8       37.34       36.17     10.64 o 
  -7  10   8        0.04       -5.22      5.42 o 
  -6  10   8        1.16       -2.13      5.20 o 
  -5  10   8       94.56      109.05     11.85 o 
  -4  10   8       85.84       90.67      6.93 o 
  -3  10   8       77.33       73.39      9.58 o 
  -2  10   8       22.35       28.75      7.04 o 
  -1  10   8      276.93      286.59      8.57 o 
   0  10   8      826.81      815.75     17.79 o 
   1  10   8       21.26       19.11      3.71 o 
   2  10   8        9.86       19.05      6.48 o 
   3  10   8       25.91       44.78      7.11 o 
   4  10   8      496.55      465.72     13.84 o 
   5  10   8      212.83      204.14      8.83 o 
   6  10   8       29.58       18.30      6.23 o 
   7  10   8      106.75       97.46      8.19 o 
   8  10   8       67.72       81.83     11.32 o 
   9  10   8      291.40      246.79     18.11 o 
  -6  11   8        7.68        9.74      5.75 o 
  -5  11   8       30.56       29.34      8.62 o 
  -4  11   8       11.40       10.72      5.71 o 
  -3  11   8       59.50       47.05      5.93 o 
  -2  11   8      121.84      136.92      6.89 o 
  -1  11   8        3.85        9.93      4.21 o 
   0  11   8      146.39      136.36      6.98 o 
   1  11   8        1.33       -2.15      4.06 o 
   2  11   8       48.12       55.75     10.82 o 
   3  11   8      497.37      464.23     24.44 o 
   4  11   8       20.02       23.69      7.32 o 
   5  11   8       24.33       27.97      7.42 o 
   6  11   8      278.26      248.94     11.84 o 
   7  11   8       25.96       25.10      6.89 o 
   8  11   8       71.89       72.88      8.14 o 
  -4  12   8        3.10       -1.64      5.25 o 
  -3  12   8       31.71       40.89     10.43 o 
  -2  12   8       59.61       55.72      6.52 o 
  -1  12   8       15.20       16.17      8.64 o 
   0  12   8       28.55       15.32      4.81 o 
   1  12   8      141.51      146.23      7.59 o 
   2  12   8       74.65       64.83     12.01 o 
   3  12   8        1.34       -5.46     10.41 o 
   4  12   8       61.42       34.70     11.23 o 
   5  12   8       59.81       66.57     12.38 o 
   6  12   8      229.97      227.16     17.70 o 
   7  12   8      154.84      105.90     13.30 o 
  -2  13   8        0.06        1.66      5.48 o 
  -1  13   8       19.41       11.66      5.50 o 
   0  13   8      187.84      181.79      8.82 o 
   1  13   8       41.32       43.29      6.95 o 
   2  13   8       10.19       -7.06     11.37 o 
   3  13   8        2.07        3.58     11.69 o 
   4  13   8       59.11       46.90     12.65 o 
   0  -9   9      178.09      172.33     11.26 o 
   1  -9   9       23.40       15.83     12.84 o 
   2  -9   9       21.56       16.89      7.63 o 
   3  -9   9       18.55       11.33      5.66 o 
   4  -9   9        1.37        7.25      7.68 o 
   5  -9   9      139.34      134.57      7.84 o 
  -3  -8   9       30.27       31.10      6.02 o 
  -2  -8   9       76.05       83.44      8.70 o 
  -1  -8   9       56.49       57.67      7.74 o 
   0  -8   9       99.48       97.03      8.17 o 
   1  -8   9       15.59       15.35      5.76 o 
   2  -8   9       13.33       14.40      5.28 o 
   3  -8   9      132.80      140.35     19.83 o 
   4  -8   9       65.87       65.66      8.48 o 
   5  -8   9      280.47      276.33     11.05 o 
   6  -8   9       13.03       12.16      6.60 o 
   7  -8   9        1.27       -0.76      3.71 o 
  -4  -7   9        9.04        6.55      6.97 o 
  -3  -7   9      257.48      257.74     10.57 o 
  -2  -7   9       47.98       42.69      7.33 o 
  -1  -7   9       32.55       32.49      6.61 o 
   0  -7   9       80.96       70.16      7.08 o 
   1  -7   9       10.98       11.64      5.39 o 
   2  -7   9       90.17       80.97      6.52 o 
   3  -7   9      139.22      136.26      7.63 o 
   4  -7   9       28.59       26.21      4.63 o 
   5  -7   9       37.17       39.80      4.60 o 
   6  -7   9        3.79       -2.50      3.48 o 
   7  -7   9       59.06       53.03      4.42 o 
   8  -7   9       40.86       36.27      6.33 o 
  -6  -6   9       89.46       96.46     13.07 o 
  -5  -6   9      151.73      167.66     14.67 o 
  -4  -6   9       34.67       38.34      7.04 o 
  -3  -6   9      552.86      536.30     15.50 o 
  -2  -6   9        6.27        5.90      4.66 o 
  -1  -6   9        0.61       -1.85      4.52 o 
   0  -6   9      326.13      316.10     10.95 o 
   1  -6   9      250.01      236.84      9.10 o 
   2  -6   9       90.78       78.22      5.78 o 
   3  -6   9       19.33       16.98      3.92 o 
   4  -6   9        1.10       -2.63      3.20 o 
   5  -6   9      298.04      276.56     10.00 o 
   6  -6   9       55.88       47.49      6.19 o 
   7  -6   9      199.65      196.04      7.52 o 
   8  -6   9       10.30        4.17      7.20 o 
   9  -6   9       63.25       55.24      6.14 o 
  -7  -5   9       40.71       38.01     11.46 o 
  -6  -5   9      151.56      176.41     14.81 o 
  -5  -5   9      213.61      203.05     16.14 o 
  -4  -5   9       28.90       13.09      5.56 o 
  -3  -5   9        1.83        1.09      3.70 o 
  -2  -5   9       44.54       54.67      4.26 o 
  -1  -5   9      339.59      313.62      9.40 o 
   0  -5   9      203.74      189.35      8.49 o 
   1  -5   9      182.47      170.46      6.77 o 
   2  -5   9       41.88       46.36      5.13 o 
   3  -5   9      117.59      110.57      5.05 o 
   4  -5   9      105.67      102.24      4.89 o 
   5  -5   9      260.67      273.27     12.40 o 
   6  -5   9       30.38       28.79      4.18 o 
   7  -5   9        1.51        0.78      2.60 o 
   8  -5   9       75.36       69.19     10.50 o 
   9  -5   9       36.80       38.76      3.42 o 
  10  -5   9      156.85      156.04      6.37 o 
  -7  -4   9        6.57       16.73     10.36 o 
  -6  -4   9      358.53      365.38     15.76 o 
  -5  -4   9       13.78        6.40      6.27 o 
  -4  -4   9       16.57       11.67      5.16 o 
  -3  -4   9      476.73      486.31     11.16 o 
  -2  -4   9      313.40      301.28      8.12 o 
  -1  -4   9      836.65      827.94     16.24 o 
   0  -4   9        0.72        1.74      3.46 o 
   1  -4   9        0.87        0.00      3.15 o 
   2  -4   9      518.39      480.98     13.18 o 
   3  -4   9      534.51      495.53     14.50 o 
   4  -4   9      561.06      515.05     12.95 o 
   5  -4   9       14.91       17.05      2.92 o 
   6  -4   9      109.80      104.52      6.35 o 
   7  -4   9      328.78      328.97     12.18 o 
   8  -4   9       73.81       74.96      6.01 o 
   9  -4   9       10.57       12.52      3.01 o 
  10  -4   9        4.31        9.99      3.05 o 
  11  -4   9       92.42      103.97      5.80 o 
  -8  -3   9      251.85      269.01     18.93 o 
  -7  -3   9      168.56      179.17      8.93 o 
  -6  -3   9      104.66      114.63      8.87 o 
  -5  -3   9       11.38       14.54      5.35 o 
  -4  -3   9      199.43      198.07      9.16 o 
  -3  -3   9      526.07      571.87     11.79 o 
  -2  -3   9       35.58       30.35      3.54 o 
  -1  -3   9       74.43       93.55      4.32 o 
   0  -3   9      123.18      139.00      5.94 o 
   1  -3   9      513.61      496.80     15.83 o 
   2  -3   9      645.83      617.42     18.94 o 
   3  -3   9       12.52        8.20      2.80 o 
   4  -3   9      265.54      219.39      6.58 o 
   5  -3   9      282.73      288.11      7.93 o 
   6  -3   9      109.58      116.62      4.70 o 
   7  -3   9      316.79      321.57     13.55 o 
   8  -3   9        9.92        9.32      3.69 o 
   9  -3   9       36.33       35.38      7.87 o 
  10  -3   9      249.54      266.21      8.98 o 
  11  -3   9        7.97        7.54      4.88 o 
  12  -3   9      147.11      163.78      7.41 o 
  -8  -2   9       15.51       18.18      7.10 o 
  -7  -2   9       74.32       67.35      6.53 o 
  -6  -2   9       71.67       81.19      6.31 o 
  -5  -2   9      148.56      156.40      6.76 o 
  -4  -2   9      345.43      318.83     11.16 o 
  -3  -2   9       56.17       54.06      5.08 o 
  -2  -2   9      116.86      123.48      6.18 o 
  -1  -2   9      946.71      893.89     19.50 o 
   0  -2   9      356.21      349.51      8.60 o 
   1  -2   9      401.88      370.06      9.50 o 
   2  -2   9       16.29       14.55      3.22 o 
   3  -2   9      283.78      248.25      7.34 o 
   4  -2   9      519.53      442.03     10.38 o 
   5  -2   9      973.90      930.03     19.16 o 
   6  -2   9       57.22       63.30      4.22 o 
   7  -2   9        0.39        0.14      2.81 o 
   8  -2   9      192.80      189.54      6.54 o 
   9  -2   9      203.66      192.95      6.68 o 
  10  -2   9      169.56      182.20      6.77 o 
  11  -2   9       16.62       21.59      3.94 o 
  12  -2   9       14.89       14.85      5.02 o 
  -9  -1   9       71.23       60.01     14.03 o 
  -8  -1   9      120.87      124.15     14.49 o 
  -7  -1   9       32.75       31.44      5.86 o 
  -6  -1   9      594.14      569.08     28.84 o 
  -5  -1   9      146.81      140.15      6.43 o 
  -4  -1   9      148.22      163.93      6.04 o 
  -3  -1   9      172.05      170.46      4.72 o 
  -2  -1   9      192.70      172.62      6.37 o 
  -1  -1   9     2701.42     2765.95     52.60 o 
   0  -1   9        2.87        2.39      2.52 o 
   1  -1   9      564.63      534.42     12.26 o 
   2  -1   9     1067.95     1020.06     23.76 o 
   3  -1   9     1262.28     1197.41     24.09 o 
   4  -1   9      821.41      803.66     17.13 o 
   5  -1   9        1.37       -0.49      3.00 o 
   6  -1   9       21.66       18.47      2.79 o 
   7  -1   9      404.34      452.11     10.43 o 
   8  -1   9      184.02      194.01      6.68 o 
   9  -1   9      166.21      170.88      6.77 o 
  10  -1   9       40.17       46.21      4.01 o 
  11  -1   9        6.34        5.76      3.80 o 
  12  -1   9      101.57      109.43     12.10 o 
  -9   0   9       27.18       16.37     13.75 o 
  -8   0   9      147.71      125.48     15.36 o 
  -7   0   9      116.14      130.27      7.87 o 
  -6   0   9      127.71      136.91     12.77 o 
  -5   0   9       17.00        9.93      4.16 o 
  -4   0   9       71.52       70.89      4.18 o 
  -3   0   9      356.84      378.09      8.75 o 
  -2   0   9      107.83      113.51      3.73 o 
  -1   0   9      399.42      435.20      9.15 o 
   0   0   9      333.84      323.97      9.13 o 
   1   0   9        7.71        7.20      2.42 o 
   2   0   9     2478.58     2403.85     38.45 o 
   3   0   9      102.20       97.78      4.00 o 
   4   0   9      348.36      314.69      8.03 o 
   5   0   9      765.11      777.71     16.62 o 
   6   0   9      383.38      375.51      9.04 o 
   7   0   9      401.86      379.55      9.13 o 
   8   0   9        5.11       10.23      2.96 o 
   9   0   9        1.92        1.90      2.95 o 
  10   0   9      519.59      540.60     14.08 o 
  11   0   9       14.93       14.28      3.90 o 
  12   0   9      135.15      131.08      7.61 o 
  -9   1   9      124.37      124.79     17.01 o 
  -8   1   9       29.98       18.48     12.84 o 
  -7   1   9       40.90       32.58      8.21 o 
  -6   1   9      204.65      208.75     15.64 o 
  -5   1   9       26.94       27.04      4.34 o 
  -4   1   9      892.96      868.01     16.73 o 
  -3   1   9       75.06       72.68      4.00 o 
  -2   1   9       32.22       26.72      2.65 o 
  -1   1   9     1255.92     1282.04     19.33 o 
   0   1   9      247.22      238.03      6.49 o 
   1   1   9      845.26      843.38     13.26 o 
   2   1   9        2.25       -0.67      1.91 o 
   3   1   9     2074.32     1953.88     31.44 o 
   4   1   9      709.94      630.81     12.26 o 
   5   1   9     2867.07     2717.36     51.88 o 
   6   1   9      559.37      554.84     12.29 o 
   7   1   9        7.29        8.51      4.07 o 
   8   1   9      300.00      300.11      8.90 o 
   9   1   9      339.46      330.73     10.02 o 
  10   1   9      307.16      339.05     10.16 o 
  11   1   9       22.54       24.63      4.20 o 
  12   1   9        1.86       -2.75      6.56 o 
  13   1   9      152.23      152.53     11.14 o 
  -9   2   9       17.52       17.97     14.40 o 
  -8   2   9       13.99        2.61     12.70 o 
  -7   2   9       37.52       32.92      8.13 o 
  -6   2   9      494.63      441.56     50.73 o 
  -5   2   9      301.37      278.52      8.76 o 
  -4   2   9      308.57      284.06     12.16 o 
  -3   2   9      217.23      200.84      7.14 o 
  -2   2   9       23.95       28.91      3.89 o 
  -1   2   9     2485.56     2466.31     44.68 o 
   0   2   9       42.14       37.14      2.44 o 
   1   2   9      506.97      531.55     10.15 o 
   2   2   9      973.30      863.59     13.52 o 
   3   2   9        9.21        8.53      2.06 o 
   4   2   9     1888.30     1858.29     29.88 o 
   5   2   9      459.89      435.58     10.17 o 
   6   2   9      564.28      572.53     12.63 o 
   7   2   9      466.61      477.01     10.97 o 
   8   2   9      127.51      122.53      5.63 o 
   9   2   9      621.23      639.56     16.14 o 
  10   2   9       23.59       28.00      4.21 o 
  11   2   9        1.92       -0.66      3.93 o 
  12   2   9      197.70      201.85      9.50 o 
  13   2   9       16.88       24.25      5.59 o 
  -9   3   9       44.75       73.03     16.23 o 
  -8   3   9       36.18       28.97     13.48 o 
  -7   3   9       46.37       38.95      8.21 o 
  -6   3   9      104.01      117.99      7.62 o 
  -5   3   9       23.66       26.33      5.54 o 
  -4   3   9       40.88       34.11      3.62 o 
  -3   3   9      179.94      180.07      6.05 o 
  -2   3   9      390.47      379.58      8.94 o 
  -1   3   9      595.09      580.74     17.94 o 
   0   3   9      100.64       93.26      3.24 o 
   1   3   9      134.33      131.91      3.96 o 
   2   3   9     1157.02     1075.06     16.45 o 
   3   3   9       40.35       48.11      2.49 o 
   4   3   9       22.24       19.88      2.14 o 
   5   3   9     2447.52     2436.20     38.79 o 
   6   3   9      501.62      501.96     11.43 o 
   7   3   9     1346.63     1296.36     25.93 o 
   8   3   9       14.64       13.01      3.42 o 
   9   3   9      125.19      112.64      5.69 o 
  10   3   9      626.77      664.70     17.06 o 
  11   3   9       29.72       30.04      4.73 o 
  12   3   9      275.08      271.11     11.36 o 
  -9   4   9      175.05      194.26     14.58 o 
  -8   4   9       22.11       32.00     12.17 o 
  -7   4   9       42.87       49.99      4.79 o 
  -6   4   9       35.80       30.65      5.56 o 
  -5   4   9       16.32       20.25      5.16 o 
  -4   4   9      425.71      414.83      9.51 o 
  -3   4   9      191.03      190.65      5.32 o 
  -2   4   9      261.97      257.67      7.04 o 
  -1   4   9      158.98      152.77      4.39 o 
   0   4   9      141.13      149.08      3.96 o 
   1   4   9     1283.50     1320.32     20.30 o 
   2   4   9      167.41      158.68      3.65 o 
   3   4   9        0.37       -1.98      1.68 o 
   4   4   9      859.34      817.61     12.80 o 
   5   4   9       71.67       76.06      3.16 o 
   6   4   9     1338.49     1297.43     23.36 o 
   7   4   9      209.12      192.81      5.77 o 
   8   4   9       21.80       22.43      4.73 o 
   9   4   9      337.98      324.63     10.05 o 
  10   4   9      286.67      259.63      9.19 o 
  11   4   9       70.05       70.99      5.62 o 
  12   4   9        0.84        2.82      5.30 o 
  -9   5   9       74.37       97.23     10.82 o 
  -8   5   9        5.20        6.70      6.16 o 
  -7   5   9      103.60      119.46      6.18 o 
  -6   5   9      267.81      258.45      9.97 o 
  -5   5   9       39.40       49.55      4.04 o 
  -4   5   9      623.00      613.35     13.97 o 
  -3   5   9      566.06      552.08     15.44 o 
  -2   5   9        9.89       10.70      2.45 o 
  -1   5   9      669.41      643.12     13.45 o 
   0   5   9       86.59       77.05      3.86 o 
   1   5   9      711.62      669.23     13.34 o 
   2   5   9       10.41        4.57      1.88 o 
   3   5   9       85.20       80.18      2.78 o 
   4   5   9     1399.75     1346.99     21.52 o 
   5   5   9        4.78        3.68      2.06 o 
   6   5   9      154.44      150.80      5.38 o 
   7   5   9     1233.76     1226.51     24.92 o 
   8   5   9       79.26       92.81      4.64 o 
   9   5   9      721.50      734.78     16.23 o 
  10   5   9        3.30        0.81      5.12 o 
  11   5   9        9.61       -3.08      4.35 o 
  12   5   9      221.13      259.79     11.73 o 
  -8   6   9        0.52       -0.13      4.89 o 
  -7   6   9      326.79      335.12     19.15 o 
  -6   6   9       77.06       90.99      5.50 o 
  -5   6   9       69.15       85.99      5.39 o 
  -4   6   9        5.39        6.75      3.24 o 
  -3   6   9      184.30      159.99      6.22 o 
  -2   6   9      330.76      321.78      7.96 o 
  -1   6   9      684.69      671.13     10.97 o 
   0   6   9        6.68       -1.47      2.83 o 
   1   6   9       53.10       39.19      2.75 o 
   2   6   9      379.56      372.40      7.71 o 
   3   6   9      210.23      226.91      5.63 o 
   4   6   9      166.87      173.36      4.51 o 
   5   6   9       74.42       76.45      3.29 o 
   6   6   9      262.17      244.94      7.34 o 
   7   6   9      269.00      284.01      8.01 o 
   8   6   9       89.13      101.07      6.27 o 
   9   6   9        1.98        6.14      3.61 o 
  10   6   9      276.96      279.33      8.75 o 
  11   6   9      100.20      105.06      5.93 o 
  12   6   9      195.71      214.08      9.50 o 
  -8   7   9        2.12        5.23      5.58 o 
  -7   7   9      203.75      213.69      8.18 o 
  -6   7   9        3.06       -0.13      3.67 o 
  -5   7   9       99.60      115.55      5.27 o 
  -4   7   9      318.96      313.81      8.22 o 
  -3   7   9       18.97       24.68      3.47 o 
  -2   7   9      597.08      627.91     14.62 o 
  -1   7   9      170.32      165.34      5.69 o 
   0   7   9       19.26       13.67      2.57 o 
   1   7   9      805.36      805.71     16.04 o 
   2   7   9      125.44      120.27      5.38 o 
   3   7   9      393.39      371.81      9.87 o 
   4   7   9      303.55      320.23      8.96 o 
   5   7   9       32.40       35.19      3.95 o 
   6   7   9      581.12      567.61     15.58 o 
   7   7   9        7.36        2.57      3.18 o 
   8   7   9        0.15        1.96      2.97 o 
   9   7   9      234.40      229.12     10.34 o 
  10   7   9      182.60      173.60     12.31 o 
  11   7   9      141.60      128.98      9.05 o 
  -7   8   9        3.65       -0.80      5.37 o 
  -6   8   9       28.26       28.39      5.26 o 
  -5   8   9      120.90      136.47      6.75 o 
  -4   8   9      260.38      259.26     11.31 o 
  -3   8   9       17.26       15.86      3.88 o 
  -2   8   9        1.14       -1.95      3.33 o 
  -1   8   9      155.93      145.87      6.63 o 
   0   8   9      264.58      274.69      8.03 o 
   1   8   9      285.37      267.68     12.91 o 
   2   8   9        0.34        0.81      4.06 o 
   3   8   9       17.38       15.41      4.40 o 
   4   8   9      925.93      887.64     22.40 o 
   5   8   9      141.77      140.77      7.04 o 
   6   8   9      216.07      203.85      8.90 o 
   7   8   9      300.95      294.83     17.79 o 
   8   8   9       98.74       97.97     11.09 o 
   9   8   9      107.13      122.91     12.42 o 
  10   8   9        8.25       -1.51      9.54 o 
  11   8   9        1.79        5.46     10.50 o 
  -7   9   9      271.57      258.82     12.23 o 
  -6   9   9       45.95       45.25      6.56 o 
  -5   9   9      105.46      104.89      6.70 o 
  -4   9   9        0.60       -2.12      4.23 o 
  -3   9   9        4.90        2.40      4.35 o 
  -2   9   9      354.43      337.77     10.89 o 
  -1   9   9      137.88      140.18      6.02 o 
   0   9   9      406.77      424.23     12.10 o 
   1   9   9       62.37       58.16     12.17 o 
   2   9   9       32.17       22.56      6.52 o 
   3   9   9      276.30      280.73     18.32 o 
   4   9   9       99.71       97.18      7.25 o 
   5   9   9      248.91      269.45     11.95 o 
   6   9   9       41.96       49.36      6.95 o 
   7   9   9      105.07       98.52     11.23 o 
   8   9   9      191.49      188.42     15.27 o 
   9   9   9        8.26       11.32      9.63 o 
  10   9   9       47.85       39.66     10.91 o 
  -6  10   9        3.71       -6.24      5.45 o 
  -5  10   9        2.07       -4.58      5.23 o 
  -4  10   9       66.05       58.61     12.19 o 
  -3  10   9       67.42       85.21      9.78 o 
  -2  10   9      160.53      174.80      7.90 o 
  -1  10   9       92.30       71.43      5.48 o 
   0  10   9       14.32       10.30      4.19 o 
   1  10   9       64.47       60.42      9.81 o 
   2  10   9       50.36       66.87      7.73 o 
   3  10   9      139.67      146.85      9.41 o 
   4  10   9      108.00      112.45      6.57 o 
   5  10   9       54.61       64.65      8.73 o 
   6  10   9      261.83      271.64     12.40 o 
   7  10   9       87.11       77.22     10.54 o 
   8  10   9       35.46       23.24     10.27 o 
   9  10   9       66.35       77.75     11.87 o 
  -5  11   9      131.22      139.44     12.13 o 
  -4  11   9       57.66       79.11     17.70 o 
  -3  11   9       24.47       31.20      5.26 o 
  -2  11   9        0.04       -2.61      4.36 o 
  -1  11   9       92.65       80.86      6.02 o 
   0  11   9      520.71      488.03     20.41 o 
   1  11   9      281.26      259.39     18.11 o 
   2  11   9       14.51       18.98     10.13 o 
   3  11   9        5.24       13.07      9.86 o 
   4  11   9      198.10      172.33     15.31 o 
   5  11   9      102.79       89.99     12.06 o 
   6  11   9       82.39       72.85      7.86 o 
   7  11   9       35.88       24.38      7.11 o 
   8  11   9       41.49       34.06     10.68 o 
  -3  12   9        0.38       -3.49      5.33 o 
  -2  12   9      110.41      121.25     13.65 o 
  -1  12   9        2.79       -3.52      4.63 o 
   0  12   9      288.83      300.27     12.42 o 
   1  12   9       24.90       14.49     11.23 o 
   2  12   9       20.70        9.26     11.14 o 
   3  12   9       39.24       52.17     12.06 o 
   4  12   9       52.35       39.89     11.51 o 
   5  12   9       37.21       29.66     11.42 o 
   6  12   9       25.24       22.74     11.55 o 
   0  13   9        1.76       -3.36      5.85 o 
   1  13   9       66.42       62.40     13.57 o 
   2  13   9       31.79       30.30     12.56 o 
   3  13   9      246.76      214.69     18.66 o 
  -1  -8  10       40.83       57.08      8.09 o 
   0  -8  10      121.41      120.74     13.98 o 
   1  -8  10       66.82       63.54      7.53 o 
   2  -8  10       33.35       32.92      6.32 o 
   3  -8  10        0.82       -5.93      5.03 o 
   4  -8  10      124.28      128.59      9.47 o 
   5  -8  10      173.03      173.57     11.14 o 
  -3  -7  10      104.55       98.37     13.98 o 
  -2  -7  10      134.51      128.25     27.46 o 
  -1  -7  10        2.68       -2.19      6.28 o 
   0  -7  10      551.31      508.01     18.16 o 
   1  -7  10        7.88        7.68      7.01 o 
   2  -7  10        1.29        0.20      4.97 o 
   3  -7  10      112.84      113.60      7.46 o 
   4  -7  10       90.10       99.74      6.91 o 
   5  -7  10      190.30      174.67     15.86 o 
   6  -7  10        3.89       -4.25      3.87 o 
   7  -7  10        7.12        4.91      3.82 o 
  -4  -6  10        0.16       -6.83      9.08 o 
  -3  -6  10       55.44       59.79      6.41 o 
  -2  -6  10      154.12      155.34      8.27 o 
  -1  -6  10       16.73       12.12      6.16 o 
   0  -6  10        1.56        2.07      7.08 o 
   1  -6  10      106.75      116.70      8.03 o 
   2  -6  10       95.60       90.90      7.17 o 
   3  -6  10      300.23      276.46     11.04 o 
   4  -6  10       33.76       28.16      4.74 o 
   5  -6  10        3.76        4.64      3.81 o 
   6  -6  10      140.80      138.65      7.00 o 
   7  -6  10       80.81       94.47     11.51 o 
   8  -6  10       37.12       38.87      6.44 o 
   9  -6  10       51.82       57.49      6.37 o 
  -5  -5  10       48.26       44.24     10.87 o 
  -4  -5  10        2.51        7.56      8.80 o 
  -3  -5  10      410.73      428.81     14.16 o 
  -2  -5  10        3.51       -0.19      4.02 o 
  -1  -5  10       13.04        9.82      4.86 o 
   0  -5  10      367.30      370.23     11.25 o 
   1  -5  10        5.25        8.73      4.00 o 
   2  -5  10      429.49      395.86     13.45 o 
   3  -5  10       26.72       28.49      3.89 o 
   4  -5  10        4.62        3.80      3.30 o 
   5  -5  10      317.96      315.99     16.51 o 
   6  -5  10       95.86       90.01      4.94 o 
   7  -5  10       94.91      101.74     10.61 o 
   8  -5  10        6.81        4.83      3.31 o 
   9  -5  10       31.74       33.03      4.65 o 
  10  -5  10      172.18      192.69     10.82 o 
  -6  -4  10       18.85       32.60     10.41 o 
  -5  -4  10       95.71       89.62      8.73 o 
  -4  -4  10       37.97       28.33     11.99 o 
  -3  -4  10      650.55      659.03     16.30 o 
  -2  -4  10        7.77        4.83      3.64 o 
  -1  -4  10        3.25       -0.46      3.36 o 
   0  -4  10      616.11      609.50     14.78 o 
   1  -4  10       91.67       96.30      5.22 o 
   2  -4  10        6.09        0.16      3.35 o 
   3  -4  10      609.93      527.62     18.22 o 
   4  -4  10       58.71       61.03      4.14 o 
   5  -4  10      564.25      560.81     16.01 o 
   6  -4  10       23.10       21.82      5.33 o 
   7  -4  10       74.35       71.79      5.08 o 
   8  -4  10      346.01      342.92     18.48 o 
   9  -4  10       80.57       84.34      4.67 o 
  10  -4  10       39.35       49.91      4.93 o 
  -7  -3  10        6.84       -3.48     10.09 o 
  -6  -3  10      173.37      208.60     16.50 o 
  -5  -3  10       32.56       34.81      7.25 o 
  -4  -3  10       21.49       20.39      5.54 o 
  -3  -3  10      172.80      192.43      7.67 o 
  -2  -3  10       35.50       35.66      3.93 o 
  -1  -3  10      570.26      582.80     12.37 o 
   0  -3  10        1.99       -0.86      3.57 o 
   1  -3  10        0.32       -1.53      3.27 o 
   2  -3  10      379.45      369.37      9.77 o 
   3  -3  10       93.99       94.31      4.73 o 
   4  -3  10      575.41      527.05     17.88 o 
   5  -3  10        2.04        1.65      2.90 o 
   6  -3  10      137.16      143.22      8.15 o 
   7  -3  10      261.64      270.64     10.83 o 
   8  -3  10      143.80      145.27     15.54 o 
   9  -3  10        0.96       -4.09      3.15 o 
  10  -3  10        0.23       -2.77      3.64 o 
  11  -3  10        9.46       18.61      5.48 o 
  -7  -2  10        9.27       15.42      7.10 o 
  -6  -2  10      232.54      227.50      9.85 o 
  -5  -2  10       24.49       20.52      6.66 o 
  -4  -2  10        9.70       12.30      5.14 o 
  -3  -2  10      557.48      602.52     12.94 o 
  -2  -2  10      120.85      136.43      5.50 o 
  -1  -2  10     1597.99     1645.95     29.63 o 
   0  -2  10       73.50       85.54      4.27 o 
   1  -2  10      123.73      122.81      7.22 o 
   2  -2  10     1295.89     1249.51     25.50 o 
   3  -2  10       34.41       37.15      5.79 o 
   4  -2  10      169.42      130.77      5.28 o 
   5  -2  10      493.76      455.22     11.85 o 
   6  -2  10      128.62      130.74      8.66 o 
   7  -2  10      567.21      546.75     19.36 o 
   8  -2  10        3.57        9.00      3.16 o 
   9  -2  10        2.67        5.42      3.22 o 
  10  -2  10      449.93      494.43     15.77 o 
  11  -2  10       37.39       44.08      4.74 o 
  -8  -1  10       54.16       51.67     13.30 o 
  -7  -1  10       42.92       58.39      7.84 o 
  -6  -1  10       32.75       39.30      5.98 o 
  -5  -1  10      218.82      228.88      8.46 o 
  -4  -1  10       84.64       81.98      5.27 o 
  -3  -1  10      177.96      185.06      8.67 o 
  -2  -1  10       43.30       57.02      4.75 o 
  -1  -1  10      347.31      364.38     10.65 o 
   0  -1  10       79.18       90.92      4.70 o 
   1  -1  10      401.88      400.93      9.02 o 
   2  -1  10       63.00       71.27      4.28 o 
   3  -1  10      514.53      456.49     11.01 o 
   4  -1  10      130.61      111.87      4.94 o 
   5  -1  10      507.95      516.87     11.91 o 
   6  -1  10       13.38        7.91      2.92 o 
   7  -1  10       54.75       57.91      3.79 o 
   8  -1  10      224.17      225.53      7.66 o 
   9  -1  10      182.03      184.93      6.96 o 
  10  -1  10      287.99      315.34      9.66 o 
  11  -1  10        0.44        1.54      3.94 o 
  12  -1  10        2.31        3.76      4.39 o 
  -8   0  10       95.13      116.54     15.17 o 
  -7   0  10        1.05       -0.69      6.38 o 
  -6   0  10      568.61      558.38     32.79 o 
  -5   0  10       23.28       15.32      4.62 o 
  -4   0  10      177.19      183.93      7.47 o 
  -3   0  10      114.33      123.58      5.74 o 
  -2   0  10       31.34       39.11      5.24 o 
  -1   0  10     2426.11     2508.57     89.67 o 
   0   0  10      177.76      184.41      7.75 o 
   1   0  10     1366.88     1395.01     25.15 o 
   2   0  10      277.81      269.96      6.97 o 
   3   0  10        9.75       11.01      3.05 o 
   4   0  10      912.41      849.10     17.88 o 
   5   0  10       11.03       10.41      2.96 o 
   6   0  10        1.43        0.45      2.76 o 
   7   0  10      249.45      232.69      6.99 o 
   8   0  10      283.43      301.07      9.43 o 
   9   0  10      208.47      210.09      7.53 o 
  10   0  10        0.06       -3.88      3.50 o 
  11   0  10        1.44        3.06      4.19 o 
  12   0  10      139.22      131.58      7.52 o 
  -8   1  10      219.01      208.73     19.35 o 
  -7   1  10        8.50        5.68     11.83 o 
  -6   1  10      303.83      324.11     18.02 o 
  -5   1  10        1.06       -5.50      4.21 o 
  -4   1  10       32.37       32.28      4.51 o 
  -3   1  10      509.66      506.76     13.21 o 
  -2   1  10        9.47       14.14      3.23 o 
  -1   1  10     1075.64     1154.79     21.93 o 
   0   1  10       59.15       59.05      3.58 o 
   1   1  10       61.06       68.61      3.67 o 
   2   1  10     1388.35     1368.92     24.84 o 
   3   1  10      135.25      134.35      4.72 o 
   4   1  10      299.52      285.96      7.93 o 
   5   1  10      550.87      535.02     12.20 o 
   6   1  10      157.13      158.92      5.74 o 
   7   1  10      300.96      304.72      8.19 o 
   8   1  10        1.99       -1.49      3.04 o 
   9   1  10       32.98       30.39      3.93 o 
  10   1  10      400.75      431.02     12.15 o 
  11   1  10       53.41       51.29      5.40 o 
  12   1  10       99.10       96.83     12.26 o 
  -8   2  10       50.77       33.83     14.44 o 
  -7   2  10      133.37      128.32     15.40 o 
  -6   2  10       76.81       75.17      8.83 o 
  -5   2  10       47.98       58.97      5.37 o 
  -4   2  10      537.89      530.23     14.67 o 
  -3   2  10       61.95       67.15      7.10 o 
  -2   2  10        5.55        2.99      3.69 o 
  -1   2  10      440.09      449.59     11.01 o 
   0   2  10      131.06      140.56      7.66 o 
   1   2  10      622.78      610.70     11.28 o 
   2   2  10      556.50      517.59      9.89 o 
   3   2  10      169.87      175.42      5.52 o 
   4   2  10       73.36       69.54      4.00 o 
   5   2  10      370.19      374.98      9.44 o 
   6   2  10      433.64      399.81      9.88 o 
   7   2  10        7.05        7.31      3.08 o 
   8   2  10      288.97      275.05      8.90 o 
   9   2  10       99.04       93.97      5.34 o 
  10   2  10      485.46      517.76     14.06 o 
  11   2  10       45.65       55.22      5.72 o 
  12   2  10        7.87        2.49      4.85 o 
  -8   3  10        0.41       -3.85     13.98 o 
  -7   3  10        4.23      -13.48     12.42 o 
  -6   3  10      538.48      513.18     48.96 o 
  -5   3  10       64.30       75.71      6.97 o 
  -4   3  10      386.08      370.72     10.49 o 
  -3   3  10      135.20      113.40      5.76 o 
  -2   3  10       28.38       27.48      4.00 o 
  -1   3  10     2048.63     1959.18     53.64 o 
   0   3  10       70.79       71.81      3.57 o 
   1   3  10      590.38      578.32      9.94 o 
   2   3  10       76.21       60.92      3.23 o 
   3   3  10      710.04      636.57     11.58 o 
   4   3  10      862.19      831.23     15.83 o 
   5   3  10      320.30      308.61      7.38 o 
   6   3  10      351.31      362.75      9.35 o 
   7   3  10      123.45      120.24      5.25 o 
   8   3  10      278.01      282.43      9.07 o 
   9   3  10      419.08      435.02     12.32 o 
  10   3  10       18.19       20.95      4.31 o 
  11   3  10        2.32        4.56      4.73 o 
  12   3  10       76.22       82.84      6.96 o 
  -8   4  10       34.81       32.96     14.76 o 
  -7   4  10       70.23       81.51     14.85 o 
  -6   4  10      154.74      166.61     11.13 o 
  -5   4  10      185.97      184.49      9.45 o 
  -4   4  10       27.45       14.80      5.55 o 
  -3   4  10      387.52      362.23     19.52 o 
  -2   4  10      171.64      168.81      6.69 o 
  -1   4  10      350.05      359.20      9.76 o 
   0   4  10       98.62       87.26      4.51 o 
   1   4  10      142.15      131.15      4.44 o 
   2   4  10      588.18      586.36     10.04 o 
   3   4  10      267.15      265.73      8.84 o 
   4   4  10      322.60      293.56      6.57 o 
   5   4  10        5.81        7.38      2.68 o 
   6   4  10      135.75      145.73      5.11 o 
   7   4  10      160.72      170.44      5.64 o 
   8   4  10       13.61       11.27      3.78 o 
   9   4  10       77.67       71.42      5.14 o 
  10   4  10      344.34      359.81     11.30 o 
  11   4  10       15.91       20.09      4.77 o 
  12   4  10      254.38      272.07     17.44 o 
  -8   5  10       36.86       40.21     14.99 o 
  -7   5  10      214.47      193.15     18.20 o 
  -6   5  10       50.71       56.11      7.02 o 
  -5   5  10        7.13       17.18      5.96 o 
  -4   5  10      355.42      368.18     12.54 o 
  -3   5  10      100.14      118.30      5.72 o 
  -2   5  10      137.68      144.59      6.14 o 
  -1   5  10       45.46       46.25      4.22 o 
   0   5  10      449.81      432.64     26.69 o 
   1   5  10      940.17      915.23     17.75 o 
   2   5  10      220.91      216.25      5.16 o 
   3   5  10       31.32       31.52      2.59 o 
   4   5  10       82.96       83.72      3.96 o 
   5   5  10      868.47      860.76     16.41 o 
   6   5  10      873.68      855.25     16.37 o 
   7   5  10      186.83      165.48      6.15 o 
   8   5  10       37.45       42.13      4.04 o 
   9   5  10       60.55       68.09      4.70 o 
  10   5  10      378.34      372.19     11.66 o 
  11   5  10       73.80       88.01      6.38 o 
  12   5  10       46.09       45.83      6.65 o 
  -8   6  10        2.83        6.73      6.30 o 
  -7   6  10        2.50        8.40      5.90 o 
  -6   6  10      158.47      167.85      8.31 o 
  -5   6  10       45.23       59.89      4.62 o 
  -4   6  10      283.97      289.70      8.91 o 
  -3   6  10       15.27       13.40      3.50 o 
  -2   6  10       23.76       20.07      5.20 o 
  -1   6  10      577.24      568.61     13.58 o 
   0   6  10      133.45      126.66      6.75 o 
   1   6  10       60.37       75.93      4.72 o 
   2   6  10        0.12       -1.18      2.96 o 
   3   6  10      496.92      437.30      8.84 o 
   4   6  10      555.94      543.48     10.34 o 
   5   6  10      218.69      215.87      6.42 o 
   6   6  10      284.85      277.29      8.17 o 
   7   6  10       16.76       15.00      3.48 o 
   8   6  10      126.31      122.42      5.50 o 
   9   6  10      278.10      283.81     10.33 o 
  10   6  10       38.17       46.11      4.81 o 
  11   6  10        5.02        9.11      4.94 o 
  -7   7  10      168.54      174.92      8.84 o 
  -6   7  10       52.54       54.85      5.33 o 
  -5   7  10      213.16      203.19      7.88 o 
  -4   7  10        0.01       -0.92      3.53 o 
  -3   7  10      365.68      348.21      9.62 o 
  -2   7  10      312.58      315.98      8.26 o 
  -1   7  10      288.37      278.33     10.38 o 
   0   7  10        6.38        3.13      3.59 o 
   1   7  10       17.43       14.94      3.94 o 
   2   7  10      319.57      294.50     11.44 o 
   3   7  10      224.76      225.91      8.76 o 
   4   7  10      122.09      132.56      5.94 o 
   5   7  10        0.44        0.71      4.50 o 
   6   7  10       42.42       36.65      5.11 o 
   7   7  10      447.80      462.81     26.20 o 
   8   7  10      136.39      134.27      9.33 o 
   9   7  10       60.08       61.82      7.59 o 
  10   7  10      118.10      101.10     10.29 o 
  11   7  10       43.17       44.91      7.45 o 
  -7   8  10      266.09      275.00     11.72 o 
  -6   8  10        0.90       -2.89      4.95 o 
  -5   8  10        5.14       12.31      4.98 o 
  -4   8  10      112.31      129.47      7.22 o 
  -3   8  10        4.48        2.45      4.32 o 
  -2   8  10      224.52      247.71      9.17 o 
  -1   8  10        0.57       -1.55      6.40 o 
   0   8  10       96.94       84.97      8.05 o 
   1   8  10      652.58      644.34     31.27 o 
   2   8  10      104.75      104.88      6.34 o 
   3   8  10       11.33        6.59      5.31 o 
   4   8  10      140.12      144.36      7.34 o 
   5   8  10      291.82      292.20     10.28 o 
   6   8  10      197.24      218.44     13.96 o 
   7   8  10      209.06      181.04     14.49 o 
   8   8  10        8.06       14.72      9.03 o 
   9   8  10        4.20        9.03      9.26 o 
  10   8  10      197.34      192.32     16.32 o 
  -6   9  10        3.28       -2.60      5.34 o 
  -5   9  10       67.49       71.79      6.45 o 
  -4   9  10       86.95       85.93      7.50 o 
  -3   9  10       13.20       12.69      6.66 o 
  -2   9  10        0.37       -2.82      4.29 o 
  -1   9  10      406.77      388.20     13.70 o 
   0   9  10      183.23      181.23     14.67 o 
   1   9  10      199.12      179.51     11.12 o 
   2   9  10       13.21       11.01      4.77 o 
   3   9  10        1.05        5.73      4.70 o 
   4   9  10      617.49      588.78     16.37 o 
   5   9  10       61.45       53.76      5.82 o 
   6   9  10       84.69       89.84      7.67 o 
   7   9  10       84.43       86.37     11.42 o 
   8   9  10       33.12       18.06      9.49 o 
   9   9  10      117.45      119.56     13.11 o 
  -5  10  10      160.07      141.05     12.75 o 
  -4  10  10        5.13        0.03      5.01 o 
  -3  10  10        2.91        3.81      5.92 o 
  -2  10  10      177.86      152.40      7.86 o 
  -1  10  10       12.60        7.49      9.28 o 
   0  10  10      176.04      182.74     16.23 o 
   1  10  10       12.95       11.32     10.04 o 
   2  10  10       53.27       49.74     11.14 o 
   3  10  10      227.33      221.52     17.01 o 
   4  10  10      104.86      103.90      6.83 o 
   5  10  10        0.87       -0.94      5.24 o 
   6  10  10       13.60        6.78      6.49 o 
   7  10  10      241.26      224.87     17.10 o 
   8  10  10       60.78       73.67     11.87 o 
  -4  11  10       10.25        3.35      5.35 o 
  -3  11  10       29.12       24.54      5.63 o 
  -2  11  10       68.80       68.00      6.23 o 
  -1  11  10        0.77        0.91      5.38 o 
   0  11  10       14.73       -0.78     11.00 o 
   1  11  10      273.11      256.83     19.16 o 
   2  11  10       17.84       24.25     11.19 o 
   3  11  10      140.92      146.98     14.67 o 
   4  11  10      172.88      140.38     14.30 o 
   5  11  10        2.19        4.08     15.54 o 
   6  11  10      146.90      141.80     10.96 o 
   7  11  10       19.07       10.32      7.04 o 
  -2  12  10       18.39       17.97      6.38 o 
  -1  12  10       59.65       46.71      8.87 o 
   0  12  10      217.71      179.85     16.69 o 
   1  12  10        2.38       13.89     11.74 o 
   2  12  10        2.80       -3.99     11.23 o 
   3  12  10        4.02        1.79     11.46 o 
   4  12  10      167.12      157.11     15.82 o 
   5  12  10       92.96       93.02     13.98 o 
  -1  -7  11       46.87       48.08      8.08 o 
   0  -7  11       45.58       45.64      7.51 o 
   1  -7  11       37.68       25.81      6.62 o 
   2  -7  11       35.55       33.07      6.37 o 
   3  -7  11        4.26        5.10      5.28 o 
   4  -7  11       12.20       11.47      5.09 o 
   5  -7  11       52.92       51.30      5.69 o 
  -3  -6  11      208.76      175.36     20.56 o 
  -2  -6  11       83.44       97.94      7.23 o 
  -1  -6  11       45.46       36.68      7.34 o 
   0  -6  11      324.74      314.84     13.77 o 
   1  -6  11       21.60       26.20      6.25 o 
   2  -6  11        4.53        3.44      5.22 o 
   3  -6  11       83.04       84.92      6.89 o 
   4  -6  11       48.93       49.39      8.64 o 
   5  -6  11      421.44      393.49     13.33 o 
   6  -6  11        0.41       -3.58      4.02 o 
   7  -6  11       15.64       22.66      5.39 o 
  -4  -5  11        0.89        4.86      9.49 o 
  -3  -5  11      186.45      202.34     11.48 o 
  -2  -5  11       49.10       61.05      6.21 o 
  -1  -5  11       57.58       66.79      7.75 o 
   0  -5  11      186.64      192.06     10.87 o 
   1  -5  11        5.62        3.51      4.66 o 
   2  -5  11       31.35       35.80      4.90 o 
   3  -5  11      262.78      255.45     13.62 o 
   4  -5  11       28.67       24.57      5.34 o 
   5  -5  11       41.00       41.30      4.42 o 
   6  -5  11       17.11       10.68      7.27 o 
   7  -5  11       19.58       19.75      6.85 o 
   8  -5  11      303.88      284.28     12.13 o 
   9  -5  11       44.82       57.27      4.97 o 
  -5  -4  11       25.86       44.10     11.05 o 
  -4  -4  11       56.00       45.10      7.63 o 
  -3  -4  11      591.72      643.57     31.27 o 
  -2  -4  11       49.70       45.97      4.99 o 
  -1  -4  11       79.53       70.85      5.07 o 
   0  -4  11      153.36      160.81     12.29 o 
   1  -4  11       69.04       73.02      5.73 o 
   2  -4  11      328.72      304.17     18.11 o 
   3  -4  11        7.11       10.42      3.85 o 
   4  -4  11       19.20       18.79      3.98 o 
   5  -4  11      182.51      178.57     15.75 o 
   6  -4  11       85.69       88.07      7.48 o 
   7  -4  11      151.41      136.85      8.55 o 
   8  -4  11       13.29       13.05      4.37 o 
   9  -4  11      200.19      203.78      8.66 o 
  10  -4  11       28.92       30.07      4.43 o 
  -6  -3  11        0.92        0.46     10.04 o 
  -5  -3  11      126.80      163.48     14.21 o 
  -4  -3  11        4.03       -4.06      6.48 o 
  -3  -3  11        2.25        0.31      6.15 o 
  -2  -3  11       18.77       26.23      4.40 o 
  -1  -3  11      349.96      368.23      9.29 o 
   0  -3  11      327.75      345.50     10.08 o 
   1  -3  11      210.26      203.40      7.55 o 
   2  -3  11       63.91       59.94      4.56 o 
   3  -3  11      232.24      220.83      7.88 o 
   4  -3  11       14.69       12.48      3.57 o 
   5  -3  11      494.17      496.02     12.14 o 
   6  -3  11        4.85        1.92      3.17 o 
   7  -3  11       90.55       92.81      5.78 o 
   8  -3  11       95.77       83.47     10.27 o 
   9  -3  11       47.23       52.45      4.88 o 
  10  -3  11      310.82      314.71     11.06 o 
  -6  -2  11      150.10      180.86     16.09 o 
  -5  -2  11       87.91      104.30     11.92 o 
  -4  -2  11        1.05        2.22      6.39 o 
  -3  -2  11        4.83        6.75      5.19 o 
  -2  -2  11      246.55      239.78      7.45 o 
  -1  -2  11      351.84      351.64      9.00 o 
   0  -2  11      131.19      131.77      6.13 o 
   1  -2  11       42.13       43.45      4.32 o 
   2  -2  11       90.32       90.25      5.02 o 
   3  -2  11      520.61      506.07     12.32 o 
   4  -2  11      329.35      307.64      8.85 o 
   5  -2  11       50.68       55.82      4.19 o 
   6  -2  11      124.95      110.13      5.17 o 
   7  -2  11       53.18       56.92      4.58 o 
   8  -2  11      213.56      209.31      9.04 o 
   9  -2  11       11.89       12.93      3.79 o 
  10  -2  11       66.02       60.27      5.20 o 
  11  -2  11      253.99      295.67     18.45 o 
  -7  -1  11       23.79       32.76      7.46 o 
  -6  -1  11      292.55      298.39     16.37 o 
  -5  -1  11        0.26       -1.08      5.48 o 
  -4  -1  11       13.32       19.81      5.61 o 
  -3  -1  11      346.20      365.00     12.53 o 
  -2  -1  11       66.25       74.83      5.10 o 
  -1  -1  11       30.68       34.67      3.78 o 
   0  -1  11       72.85       76.72      4.34 o 
   1  -1  11      541.92      553.91     11.71 o 
   2  -1  11      501.18      509.58     12.92 o 
   3  -1  11      112.30      118.88      5.49 o 
   4  -1  11      197.10      171.20      6.40 o 
   5  -1  11      178.13      177.87      6.56 o 
   6  -1  11      262.90      259.31     13.27 o 
   7  -1  11      248.06      232.03     11.93 o 
   8  -1  11       21.53       25.60      3.94 o 
   9  -1  11       44.35       46.05      8.21 o 
  10  -1  11       91.69       93.83     11.32 o 
  11  -1  11       42.07       44.70      5.24 o 
  -7   0  11       51.41       57.99     12.70 o 
  -6   0  11       30.01       29.82      7.13 o 
  -5   0  11       78.52       88.06      8.84 o 
  -4   0  11       75.43       76.75      5.51 o 
  -3   0  11      285.88      315.64     11.38 o 
  -2   0  11      125.44      145.47      7.55 o 
  -1   0  11        3.56        4.69      2.71 o 
   0   0  11      297.19      313.45      8.81 o 
   1   0  11       38.14       43.07      3.59 o 
   2   0  11      353.82      334.91      8.18 o 
   3   0  11      259.58      267.32      8.15 o 
   4   0  11       12.09        9.25      3.32 o 
   5   0  11      659.92      634.30     14.25 o 
   6   0  11       16.77       12.59      4.11 o 
   7   0  11      108.39      112.45      8.84 o 
   8   0  11      136.86      133.74      6.23 o 
   9   0  11       55.19       55.32      4.72 o 
  10   0  11      361.96      374.37     13.62 o 
  11   0  11       10.94       15.16      4.73 o 
  -7   1  11       10.49       11.60     11.97 o 
  -6   1  11      242.55      230.33     28.75 o 
  -5   1  11      171.25      173.78      7.65 o 
  -4   1  11      191.89      189.09      7.76 o 
  -3   1  11        1.02        5.76      4.23 o 
  -2   1  11      157.97      159.01      6.48 o 
  -1   1  11      979.99      952.23     19.50 o 
   0   1  11      138.48      141.07      5.40 o 
   1   1  11      331.06      314.99      7.90 o 
   2   1  11       34.36       20.78      3.19 o 
   3   1  11     1556.81     1437.26     26.13 o 
   4   1  11      233.80      219.78      7.90 o 
   5   1  11      428.61      409.97     10.38 o 
   6   1  11       17.46       13.59      3.32 o 
   7   1  11       84.98       84.70      4.60 o 
   8   1  11      415.42      413.97     15.06 o 
   9   1  11       25.43       17.37      5.09 o 
  10   1  11       67.76       73.50      5.36 o 
  11   1  11       60.98       64.27      9.01 o 
  12   1  11       19.41       21.61      5.33 o 
  -7   2  11       51.51       19.62     13.11 o 
  -6   2  11      209.40      192.46     17.93 o 
  -5   2  11       44.82       47.03      7.42 o 
  -4   2  11       14.42       14.97      4.66 o 
  -3   2  11       88.50      100.64      5.72 o 
  -2   2  11       84.16       99.81      5.49 o 
  -1   2  11      818.36      862.56     26.33 o 
   0   2  11       39.72       29.74      3.60 o 
   1   2  11       18.26       17.82      3.13 o 
   2   2  11      857.27      834.38     16.24 o 
   3   2  11        6.02        8.24      2.92 o 
   4   2  11      292.34      281.36      7.29 o 
   5   2  11      159.78      165.28      6.19 o 
   6   2  11      130.21      136.09      5.65 o 
   7   2  11      170.65      178.41      6.46 o 
   8   2  11       38.94       29.74      4.13 o 
   9   2  11       15.68       11.35     10.26 o 
  10   2  11      174.88      194.57     15.17 o 
  11   2  11        6.13       10.45      4.85 o 
  12   2  11       91.97       87.22      7.06 o 
  -7   3  11        5.54       10.73     13.52 o 
  -6   3  11        7.02       16.55     12.52 o 
  -5   3  11        1.05       -3.76      6.03 o 
  -4   3  11      197.50      185.48      7.73 o 
  -3   3  11      463.05      465.71     16.75 o 
  -2   3  11        7.69       10.95      4.18 o 
  -1   3  11        1.43        5.14      3.90 o 
   0   3  11      190.79      183.15      6.25 o 
   1   3  11       90.29       94.79      4.31 o 
   2   3  11      428.86      411.49      9.37 o 
   3   3  11      490.41      461.90     10.15 o 
   4   3  11        2.90        3.00      2.83 o 
   5   3  11     1302.33     1253.12     22.97 o 
   6   3  11      178.33      190.50      6.77 o 
   7   3  11       87.50       75.64      4.55 o 
   8   3  11      202.90      192.94      7.72 o 
   9   3  11       70.26       69.54      9.36 o 
  10   3  11      423.69      441.42     25.54 o 
  11   3  11        2.01        5.36      5.00 o 
  12   3  11       27.88       26.48      9.17 o 
  -7   4  11        8.89       -7.93     13.43 o 
  -6   4  11      118.00       96.96     14.76 o 
  -5   4  11      165.07      160.13      9.10 o 
  -4   4  11      227.36      211.97     12.44 o 
  -3   4  11        4.91        3.61      5.00 o 
  -2   4  11        3.54        0.04      3.96 o 
  -1   4  11      572.98      576.29     17.79 o 
   0   4  11      315.42      319.26     16.87 o 
   1   4  11       99.78      109.70      4.70 o 
   2   4  11        0.26        0.33      2.75 o 
   3   4  11      277.83      236.83      7.63 o 
   4   4  11      300.57      281.32      7.39 o 
   5   4  11      130.52      129.47      5.03 o 
   6   4  11      257.55      274.12      7.29 o 
   7   4  11       61.32       58.14      3.90 o 
   8   4  11      293.72      272.52      9.53 o 
   9   4  11      181.86      201.89      8.40 o 
  10   4  11       52.58       43.84      5.31 o 
  11   4  11        0.53       -0.87      6.03 o 
  -7   5  11       54.61       39.89     15.17 o 
  -6   5  11      220.74      201.77     18.93 o 
  -5   5  11       32.68       30.94      6.79 o 
  -4   5  11       36.30       46.28      6.60 o 
  -3   5  11       68.83       68.78      5.15 o 
  -2   5  11       76.45       81.13      5.21 o 
  -1   5  11     1254.39     1244.21     43.81 o 
   0   5  11       18.57       25.06      5.32 o 
   1   5  11       53.58       61.01      4.70 o 
   2   5  11      366.53      341.83      8.52 o 
   3   5  11       78.39       99.42      4.06 o 
   4   5  11      171.97      171.55      7.78 o 
   5   5  11      213.88      188.03      6.17 o 
   6   5  11       19.54       19.33      3.35 o 
   7   5  11       87.20       95.88      4.93 o 
   8   5  11       41.12       50.18      4.33 o 
   9   5  11       53.43       47.06      4.50 o 
  10   5  11      144.35      158.83      7.81 o 
  11   5  11       45.65       43.43      6.62 o 
  -7   6  11       38.28       39.29     15.45 o 
  -6   6  11        0.39        5.87     13.39 o 
  -5   6  11       47.77       48.93      8.62 o 
  -4   6  11       64.34       66.06      7.07 o 
  -3   6  11      170.89      167.27      8.65 o 
  -2   6  11      158.92      165.77     10.59 o 
  -1   6  11       11.60       14.05      4.24 o 
   0   6  11      160.06      152.06      6.93 o 
   1   6  11      290.29      328.11     13.31 o 
   2   6  11      414.52      432.72     11.30 o 
   3   6  11        1.05       -0.26      6.02 o 
   4   6  11        7.81        4.92      3.71 o 
   5   6  11      472.28      471.28     10.51 o 
   6   6  11      391.74      383.28     10.35 o 
   7   6  11      105.67      108.39      5.31 o 
   8   6  11       10.47       14.57      3.93 o 
   9   6  11       37.01       45.50      4.67 o 
  10   6  11      261.50      265.84      8.80 o 
  11   6  11       35.13       31.86      5.71 o 
  -6   7  11       81.52       98.98     16.00 o 
  -5   7  11      122.13      124.18     10.50 o 
  -4   7  11      318.82      333.01     34.11 o 
  -3   7  11       20.05       14.20      7.08 o 
  -2   7  11       49.10       60.95      7.57 o 
  -1   7  11      187.82      169.53      8.63 o 
   0   7  11      101.40      109.70      5.58 o 
   1   7  11      908.99      899.61     32.23 o 
   2   7  11       58.38       59.43      6.06 o 
   3   7  11        2.59        2.76      3.96 o 
   4   7  11      483.25      489.58     12.46 o 
   5   7  11       56.46       54.31      8.43 o 
   6   7  11      286.31      293.42     10.99 o 
   7   7  11       58.67       56.44      7.03 o 
   8   7  11       76.03       66.79      7.02 o 
   9   7  11       43.62       44.64     10.70 o 
  10   7  11       74.56       74.80      7.80 o 
  -6   8  11       66.58       83.55      8.52 o 
  -5   8  11       68.36       87.89     14.99 o 
  -4   8  11       10.11        8.16     11.97 o 
  -3   8  11       10.94        9.58     11.23 o 
  -2   8  11      128.79      119.06     13.52 o 
  -1   8  11      200.62      176.92     15.40 o 
   0   8  11       50.49       58.38      8.06 o 
   1   8  11        0.21       -3.25      6.56 o 
   2   8  11      108.12      101.27      8.47 o 
   3   8  11      155.88      163.53     10.57 o 
   4   8  11      381.33      375.35     14.52 o 
   5   8  11        2.42        0.01      4.79 o 
   6   8  11        0.94        9.97      9.01 o 
   7   8  11      255.79      273.93     18.15 o 
   8   8  11       59.43       56.66     10.87 o 
   9   8  11      133.08      141.11     13.89 o 
  10   8  11       26.33       36.45     11.19 o 
  -5   9  11       13.94       11.12      6.61 o 
  -4   9  11       51.14       65.08     11.55 o 
  -3   9  11      147.61      129.70     15.13 o 
  -2   9  11      312.76      340.45     21.96 o 
  -1   9  11        3.62       15.04     10.82 o 
   0   9  11        0.98        7.52     10.04 o 
   1   9  11      296.40      270.85     18.20 o 
   2   9  11       65.10       75.93      8.64 o 
   3   9  11      304.65      334.36     15.54 o 
   4   9  11       16.98       24.57      5.57 o 
   5   9  11       16.24       18.34      7.68 o 
   6   9  11      260.30      274.75     17.83 o 
   7   9  11       87.46       61.85     10.87 o 
   8   9  11       24.34       18.43     10.36 o 
   9   9  11        8.68        3.44     10.18 o 
  -4  10  11      112.18      144.16      9.56 o 
  -3  10  11        7.40       14.58     12.70 o 
  -2  10  11        7.58       13.20     11.92 o 
  -1  10  11       24.55       13.39     11.46 o 
   0  10  11       96.27       90.64     13.20 o 
   1  10  11      177.59      177.97     15.59 o 
   2  10  11       36.95       37.23     11.09 o 
   3  10  11        0.28       -0.99      5.91 o 
   4  10  11      394.94      357.60     14.27 o 
   5  10  11       72.38       71.70     15.31 o 
   6  10  11      217.29      209.33     11.30 o 
   7  10  11       15.10       11.97      9.77 o 
   8  10  11        4.66       -5.68      9.90 o 
  -3  11  11        6.74        2.06      6.17 o 
  -2  11  11       63.33       40.02     13.25 o 
  -1  11  11      173.54      177.42     16.73 o 
   0  11  11      138.92      119.38     14.76 o 
   1  11  11        7.67       -0.37     11.32 o 
   2  11  11       12.78        5.82     11.19 o 
   3  11  11       41.83       34.52     11.83 o 
   4  11  11      172.29      155.87     15.08 o 
   5  11  11       85.46       86.89      8.19 o 
   6  11  11        0.50       -9.79      6.64 o 
   0  12  11        8.63       -1.10     12.52 o 
   1  12  11       26.62       28.52     13.07 o 
   2  12  11       26.38       12.06     12.61 o 
   3  12  11       68.57       61.20     13.48 o 
   4  12  11        0.21        0.41     11.97 o 
   0  -6  12        3.16        9.12      9.08 o 
   1  -6  12      104.49       97.70      8.38 o 
   2  -6  12       34.49       39.57      6.64 o 
   3  -6  12       55.91       54.51      6.69 o 
   4  -6  12       98.16       92.90      6.98 o 
   5  -6  12       14.54       16.75      5.01 o 
  -2  -5  12       41.80       60.81      6.54 o 
  -1  -5  12        1.69        2.06      6.33 o 
   0  -5  12      322.41      329.15     14.08 o 
   1  -5  12       26.76       21.71      7.01 o 
   2  -5  12        6.41        9.85      5.43 o 
   3  -5  12       32.16       35.12      5.04 o 
   4  -5  12       93.28      108.77     11.79 o 
   5  -5  12      277.33      312.98     37.80 o 
   6  -5  12        1.71       -0.31      4.26 o 
   7  -5  12       35.90       40.94      6.76 o 
  -3  -4  12      112.82      135.01     13.16 o 
  -2  -4  12      223.03      228.58      8.71 o 
  -1  -4  12        3.65        9.11      4.41 o 
   0  -4  12      274.63      288.44     11.22 o 
   1  -4  12        9.96        6.02      6.84 o 
   2  -4  12        2.44       -5.59      4.21 o 
   3  -4  12      392.09      382.53     34.38 o 
   4  -4  12       25.36       30.14      5.93 o 
   5  -4  12      237.14      238.62     20.51 o 
   6  -4  12      112.52      131.89     15.45 o 
   7  -4  12       12.84        3.52      4.32 o 
   8  -4  12      117.42      108.56      6.68 o 
  -4  -3  12       19.17       24.02      9.81 o 
  -3  -3  12      143.43      163.58     14.67 o 
  -2  -3  12       94.02      111.11      6.19 o 
  -1  -3  12        6.67        2.51      4.11 o 
   0  -3  12       13.18       16.88      5.06 o 
   1  -3  12       34.78       42.82      5.27 o 
   2  -3  12      187.00      170.42      7.82 o 
   3  -3  12       93.13       90.86      5.98 o 
   4  -3  12        3.41       -2.03      3.93 o 
   5  -3  12       48.97       47.87      4.86 o 
   6  -3  12      161.20      147.15      7.09 o 
   7  -3  12       35.14       42.72      5.13 o 
   8  -3  12       23.12       17.20      4.49 o 
   9  -3  12        0.88        7.76      4.77 o 
  -5  -2  12      147.95      160.00     14.26 o 
  -4  -2  12        7.31       25.17      9.54 o 
  -3  -2  12     1156.51     1254.41     59.26 o 
  -2  -2  12        0.16        1.46      7.04 o 
  -1  -2  12      112.39      116.49      7.14 o 
   0  -2  12      539.46      549.68     15.04 o 
   1  -2  12       53.94       47.66      5.24 o 
   2  -2  12      107.11      110.79      5.73 o 
   3  -2  12       90.74       87.10      6.35 o 
   4  -2  12        3.72        2.89      3.65 o 
   5  -2  12      602.87      617.16     21.90 o 
   6  -2  12        9.22       11.24      3.64 o 
   7  -2  12      242.25      234.97     13.52 o 
   8  -2  12      136.79      125.16     11.30 o 
   9  -2  12       83.38       85.65      6.49 o 
  10  -2  12       77.30       78.50      6.76 o 
  -5  -1  12      160.62      189.52     15.95 o 
  -4  -1  12        1.48       15.22      8.94 o 
  -3  -1  12       14.00       15.92      6.55 o 
  -2  -1  12      168.37      170.31     12.61 o 
  -1  -1  12      127.75      132.22      5.53 o 
   0  -1  12      360.53      408.12     12.05 o 
   1  -1  12        2.99        2.25      3.28 o 
   2  -1  12        1.18       -0.20      3.90 o 
   3  -1  12      607.98      596.67     14.21 o 
   4  -1  12      139.98      134.60      6.06 o 
   5  -1  12      235.80      232.52      7.83 o 
   6  -1  12       83.22       86.20      5.06 o 
   7  -1  12       17.79       19.59      3.83 o 
   8  -1  12      226.25      227.26     12.06 o 
   9  -1  12        5.23        6.31      4.30 o 
  10  -1  12       38.41       40.62      5.35 o 
  -6   0  12      119.93      152.21     14.44 o 
  -5   0  12        0.35       -1.83      6.38 o 
  -4   0  12        2.18       -3.51      6.56 o 
  -3   0  12      268.10      294.82     13.58 o 
  -2   0  12      177.90      196.81     10.83 o 
  -1   0  12      934.79      962.70     37.03 o 
   0   0  12        1.72        4.35      3.45 o 
   1   0  12       12.23       11.63      3.38 o 
   2   0  12      437.16      455.20     10.34 o 
   3   0  12      125.61      126.81      5.85 o 
   4   0  12      202.53      191.50      7.20 o 
   5   0  12        1.14        1.80      3.45 o 
   6   0  12      326.94      349.59     10.93 o 
   7   0  12      342.29      346.43     12.88 o 
   8   0  12       87.73       99.13      5.73 o 
   9   0  12        1.73        1.65      4.26 o 
  10   0  12       62.54       58.33      6.67 o 
  11   0  12       55.57       78.49      6.46 o 
  -6   1  12       22.73       31.42      7.32 o 
  -5   1  12      165.10      177.33     11.53 o 
  -4   1  12       12.80       17.13      5.58 o 
  -3   1  12      452.78      531.11     19.07 o 
  -2   1  12       23.63       27.81      5.42 o 
  -1   1  12       24.51       26.22      5.24 o 
   0   1  12      237.37      267.37     13.24 o 
   1   1  12      127.76      132.13      6.78 o 
   2   1  12      477.83      488.25     10.80 o 
   3   1  12      103.28      104.28      4.80 o 
   4   1  12        3.66        3.39      3.55 o 
   5   1  12      504.18      486.72     12.09 o 
   6   1  12       87.19       86.03      4.95 o 
   7   1  12      155.14      166.11      8.04 o 
   8   1  12       21.22       25.90      4.41 o 
   9   1  12      174.15      159.74      7.28 o 
  10   1  12      248.25      266.09     10.83 o 
  11   1  12       21.94       25.16      5.52 o 
  -6   2  12      104.35       79.54     14.03 o 
  -5   2  12       22.11       24.94      7.03 o 
  -4   2  12       24.46       23.47      6.57 o 
  -3   2  12        2.02        0.52      4.53 o 
  -2   2  12       98.69      102.86      5.69 o 
  -1   2  12      684.99      693.52     28.20 o 
   0   2  12      221.78      236.00      7.19 o 
   1   2  12      209.23      220.47      6.80 o 
   2   2  12        0.38       -5.91      2.96 o 
   3   2  12      535.54      500.26     11.03 o 
   4   2  12      235.37      241.37      7.06 o 
   5   2  12      388.95      381.91     10.20 o 
   6   2  12        0.44        1.79      3.56 o 
   7   2  12        1.18       -3.55      3.45 o 
   8   2  12      325.17      339.19     22.42 o 
   9   2  12      209.85      226.21     10.53 o 
  10   2  12      102.96      114.67      7.47 o 
  11   2  12        5.10        1.25      5.15 o 
  -6   3  12      204.89      172.79     17.38 o 
  -5   3  12       20.58       25.17     11.92 o 
  -4   3  12        0.67       -0.06      5.25 o 
  -3   3  12      149.19      153.23      9.27 o 
  -2   3  12       27.08       37.35      6.78 o 
  -1   3  12     1174.69     1247.75     44.36 o 
   0   3  12        0.44        4.55      4.99 o 
   1   3  12        3.08        2.75      3.26 o 
   2   3  12      592.74      590.54     12.47 o 
   3   3  12      150.57      160.25      5.92 o 
   4   3  12      272.26      286.97      7.82 o 
   5   3  12        0.19       -0.86      3.13 o 
   6   3  12       94.26       96.92      5.27 o 
   7   3  12      163.15      181.00      7.36 o 
   8   3  12      199.70      207.37     12.38 o 
   9   3  12        4.83       -0.10      4.20 o 
  10   3  12       44.97       57.68      6.35 o 
  11   3  12       93.38       80.75      7.05 o 
  -6   4  12        1.34       10.18     13.85 o 
  -5   4  12        6.84       -7.06     11.97 o 
  -4   4  12      119.64      125.18      7.31 o 
  -3   4  12       18.87       21.69      4.89 o 
  -2   4  12       17.95       13.04      4.58 o 
  -1   4  12       11.40       14.27      4.39 o 
   0   4  12       46.71       50.97      6.06 o 
   1   4  12      211.67      217.68      9.32 o 
   2   4  12      370.42      361.61      8.87 o 
   3   4  12        8.50        7.77      3.64 o 
   4   4  12        0.73        0.29      3.16 o 
   5   4  12      909.27      871.66     17.08 o 
   6   4  12      242.32      235.35      7.09 o 
   7   4  12      128.44      122.63      5.91 o 
   8   4  12       28.97       34.25      4.81 o 
   9   4  12        3.81        5.05      4.46 o 
  10   4  12      309.27      329.71     14.74 o 
  11   4  12      111.68      153.98      9.26 o 
  -6   5  12      118.23      124.06     16.87 o 
  -5   5  12       53.98       66.02     14.40 o 
  -4   5  12      155.86      168.70     16.60 o 
  -3   5  12        2.97       -0.30      5.16 o 
  -2   5  12       13.60       10.07      4.55 o 
  -1   5  12      568.31      565.63     27.80 o 
   0   5  12       43.25       42.73      4.77 o 
   1   5  12      293.29      296.93      9.77 o 
   2   5  12        2.12        4.94      4.82 o 
   3   5  12      109.95       88.24      4.64 o 
   4   5  12      339.67      330.36      9.51 o 
   5   5  12      163.38      161.77      5.94 o 
   6   5  12      226.29      259.21      7.54 o 
   7   5  12        6.25        2.72      3.67 o 
   8   5  12      240.13      215.37      7.62 o 
   9   5  12      201.58      211.72     12.90 o 
  10   5  12      180.23      177.45      9.82 o 
  11   5  12        1.84       -8.57     10.43 o 
  -6   6  12      140.24      117.36     17.10 o 
  -5   6  12       65.80       58.68     14.76 o 
  -4   6  12        4.51        7.30     13.89 o 
  -3   6  12       91.64       67.74      9.03 o 
  -2   6  12       46.53       49.69      7.26 o 
  -1   6  12      187.92      225.16      8.39 o 
   0   6  12        1.06        2.39      4.29 o 
   1   6  12        2.24        0.86      5.34 o 
   2   6  12      116.82      124.69      6.18 o 
   3   6  12      225.30      227.84      9.62 o 
   4   6  12      177.00      187.88     10.27 o 
   5   6  12        7.22        5.71      4.16 o 
   6   6  12        3.47        7.15      3.58 o 
   7   6  12      320.38      334.84      9.70 o 
   8   6  12       80.13      100.31      7.85 o 
   9   6  12      188.01      178.77      7.34 o 
  10   6  12       35.83       34.91      5.52 o 
  -5   7  12        0.68        8.66     14.03 o 
  -4   7  12       41.36       43.28     16.57 o 
  -3   7  12      111.89       92.00      9.55 o 
  -2   7  12       27.19       36.63      8.10 o 
  -1   7  12       39.02       28.83      7.51 o 
   0   7  12       67.48       66.88      6.10 o 
   1   7  12      183.05      184.38      7.60 o 
   2   7  12       67.09       87.54      5.61 o 
   3   7  12       24.12       27.66      4.61 o 
   4   7  12        1.53        5.54      5.56 o 
   5   7  12      220.44      256.99     22.51 o 
   6   7  12      293.87      298.29     11.47 o 
   7   7  12       20.55       22.88      6.97 o 
   8   7  12       18.68       25.54      9.90 o 
   9   7  12        2.20       -7.36      6.08 o 
  10   7  12      235.01      206.45     11.10 o 
  -5   8  12       22.11       23.34     14.53 o 
  -4   8  12      161.85      156.47     17.70 o 
  -3   8  12        2.55        6.19     12.42 o 
  -2   8  12       21.84       36.40     12.24 o 
  -1   8  12      187.51      182.88     16.23 o 
   0   8  12       53.83       55.00      6.54 o 
   1   8  12      136.58      155.26      9.35 o 
   2   8  12        7.46        5.45      5.89 o 
   3   8  12        9.30        0.71      5.78 o 
   4   8  12      144.95      144.21      9.11 o 
   5   8  12      108.46      101.15      8.83 o 
   6   8  12      274.97      296.86     35.16 o 
   7   8  12       10.74        7.15      9.67 o 
   8   8  12       17.95       10.91     10.32 o 
   9   8  12      251.47      231.93     17.97 o 
  -4   9  12       63.28       52.26     14.81 o 
  -3   9  12      145.68      139.83     16.32 o 
  -2   9  12       20.26       18.66     12.29 o 
  -1   9  12      211.96      192.64     17.19 o 
   0   9  12       11.42        7.06     10.82 o 
   1   9  12       62.61       45.16     11.32 o 
   2   9  12       57.01       37.36     10.87 o 
   3   9  12       22.26       14.36      6.28 o 
   4   9  12      204.23      212.39     10.97 o 
   5   9  12       22.23       11.55      6.60 o 
   6   9  12       21.59       24.07      9.67 o 
   7   9  12      166.69      174.21     16.14 o 
   8   9  12       28.83       24.34     10.87 o 
  -3  10  12        1.55        3.71     13.16 o 
  -2  10  12      134.13      114.06     15.63 o 
  -1  10  12        9.32      -10.09     12.10 o 
   0  10  12        0.05       -2.66     11.83 o 
   1  10  12      172.81      146.20     15.36 o 
   2  10  12       37.90       32.18     12.01 o 
   3  10  12       23.04       38.52      7.07 o 
   4  10  12        0.78        1.55      6.56 o 
   5  10  12        1.13       -0.95      6.60 o 
   6  10  12       26.50       19.39      9.81 o 
   7  10  12       70.71       64.37     11.55 o 
  -1  11  12       97.27       94.49     15.40 o 
   0  11  12       12.30       11.05     12.70 o 
   1  11  12      225.73      195.39     18.15 o 
   2  11  12        8.75        5.00     11.92 o 
   3  11  12       20.86        2.66     11.92 o 
   4  11  12      221.48      207.91     17.93 o 
   5  11  12        7.60        4.92      7.38 o 
   1  -5  13       61.37       65.79     11.00 o 
   2  -5  13       14.43       15.78      7.47 o 
   3  -5  13       47.89       39.04      6.14 o 
   4  -5  13       12.82        7.94      7.08 o 
   5  -5  13        1.36        3.21      6.46 o 
  -1  -4  13        1.14       -8.05      4.94 o 
   0  -4  13      202.43      211.45     27.62 o 
   1  -4  13       37.14       29.01      6.83 o 
   2  -4  13        7.01        7.39      5.80 o 
   3  -4  13        6.88        4.86      5.32 o 
   4  -4  13       77.63       77.80      6.65 o 
   5  -4  13      270.78      261.09     10.96 o 
   6  -4  13       24.21       14.36      4.94 o 
   7  -4  13       42.20       48.74      6.17 o 
  -3  -3  13        4.09        5.09      9.54 o 
  -2  -3  13       79.59      114.89     12.15 o 
  -1  -3  13       34.45       46.57      6.89 o 
   0  -3  13      265.16      302.85     11.66 o 
   1  -3  13        4.28       -0.49      4.87 o 
   2  -3  13        1.01       -5.58      4.58 o 
   3  -3  13      134.79      140.28     14.52 o 
   4  -3  13       31.32       35.88      5.06 o 
   5  -3  13      110.44      111.67      6.54 o 
   6  -3  13        4.04       -1.49      4.41 o 
   7  -3  13       22.50       28.72      5.25 o 
   8  -3  13      197.95      188.06     15.11 o 
  -3  -2  13      141.57      166.14     15.04 o 
  -2  -2  13       75.04       90.22     11.05 o 
  -1  -2  13        9.64        5.56      4.36 o 
   0  -2  13        0.86       -1.34      4.06 o 
   1  -2  13       16.92       18.39      5.09 o 
   2  -2  13      102.75      107.09     11.02 o 
   3  -2  13      130.23      136.29      7.11 o 
   4  -2  13        1.01       -0.69      4.19 o 
   5  -2  13        1.36        7.53      6.57 o 
   6  -2  13      117.32      109.41      7.68 o 
   7  -2  13       54.32       51.03      5.78 o 
   8  -2  13      144.62      134.12      7.80 o 
   9  -2  13      122.76      134.48      8.07 o 
  -4  -1  13       11.39        7.75      9.49 o 
  -3  -1  13       66.23       96.00     11.51 o 
  -2  -1  13        5.37       -1.88      8.21 o 
  -1  -1  13       31.37       32.15      5.57 o 
   0  -1  13      152.63      161.40      6.90 o 
   1  -1  13      150.62      163.17      7.40 o 
   2  -1  13       41.43       35.72      5.10 o 
   3  -1  13       38.42       37.88      6.09 o 
   4  -1  13       14.21       21.13      4.66 o 
   5  -1  13       92.55       86.52     10.68 o 
   6  -1  13       54.68       44.63      5.12 o 
   7  -1  13        6.11        4.90      4.62 o 
   8  -1  13        2.08       -3.81      4.41 o 
   9  -1  13      186.74      190.28      9.27 o 
  -5   0  13       67.08       83.16     12.01 o 
  -4   0  13        1.56       10.59      9.21 o 
  -3   0  13       27.07       36.31      9.49 o 
  -2   0  13       40.55       53.80      7.41 o 
  -1   0  13       92.06       96.05      7.95 o 
   0   0  13      236.03      253.36      8.45 o 
   1   0  13        7.22        7.07      3.93 o 
   2   0  13        0.10       -2.01      3.65 o 
   3   0  13      352.09      344.21     11.28 o 
   4   0  13       58.99       63.74      5.55 o 
   5   0  13      207.88      222.05     10.93 o 
   6   0  13       23.16       18.53      6.84 o 
   7   0  13        2.07        4.44      4.17 o 
   8   0  13       97.38      100.87     11.14 o 
   9   0  13       59.67       61.86      6.17 o 
  10   0  13      102.56       92.05      7.04 o 
  -5   1  13       41.27       65.83     11.14 o 
  -4   1  13        1.34        3.21      8.85 o 
  -3   1  13       73.72       94.44     10.82 o 
  -2   1  13      146.22      147.89      9.86 o 
  -1   1  13       60.63       78.25      7.53 o 
   0   1  13        7.18        9.56      3.75 o 
   1   1  13        4.76        6.52      3.85 o 
   2   1  13      102.26      121.66      5.36 o 
   3   1  13      203.21      213.76      7.00 o 
   4   1  13       92.65       82.09      5.44 o 
   5   1  13        3.19        4.56      3.89 o 
   6   1  13      295.78      291.07      9.09 o 
   7   1  13        8.08        4.27      4.23 o 
   8   1  13      134.33      135.66      8.26 o 
   9   1  13       74.16       89.07      6.90 o 
  10   1  13        0.69        0.52      5.15 o 
  -5   2  13        0.60       -1.94      6.88 o 
  -4   2  13       60.88       68.30     10.57 o 
  -3   2  13      144.01      163.23      9.71 o 
  -2   2  13        2.68        0.42      6.17 o 
  -1   2  13       11.30       12.70      6.14 o 
   0   2  13       37.01       41.41      6.75 o 
   1   2  13      106.45      113.89      7.43 o 
   2   2  13      296.75      293.86      8.11 o 
   3   2  13       39.25       39.47      4.03 o 
   4   2  13       13.23       11.93      3.66 o 
   5   2  13      207.21      205.01      7.69 o 
   6   2  13       58.38       55.32      4.84 o 
   7   2  13      183.81      173.83      7.05 o 
   8   2  13        0.01        4.43      4.85 o 
   9   2  13       38.09       31.84      5.75 o 
  10   2  13      100.57      100.25      7.50 o 
  -5   3  13      163.63      156.97     16.14 o 
  -4   3  13      135.59      143.17      9.98 o 
  -3   3  13       49.00       44.29      6.15 o 
  -2   3  13       46.34       46.22      5.84 o 
  -1   3  13      235.93      258.56     18.80 o 
   0   3  13      102.36      106.81     11.67 o 
   1   3  13       31.04       39.67      5.78 o 
   2   3  13       16.08       21.30      3.75 o 
   3   3  13      105.76       91.02      4.92 o 
   4   3  13       77.65       78.06      4.68 o 
   5   3  13      149.35      146.30      5.82 o 
   6   3  13        1.57        6.74      3.94 o 
   7   3  13       18.64       14.43      4.28 o 
   8   3  13      160.68      154.51      7.73 o 
   9   3  13        9.24       11.30      5.32 o 
  10   3  13      158.79      161.08      9.32 o 
  -5   4  13       37.34       36.49     13.52 o 
  -4   4  13       13.43        0.73     11.78 o 
  -3   4  13        3.64        1.45      8.92 o 
  -2   4  13      145.61      166.42     12.88 o 
  -1   4  13      618.89      641.09     26.92 o 
   0   4  13       31.16       38.04      5.33 o 
   1   4  13        2.55       -2.82      5.08 o 
   2   4  13      181.32      180.12      8.76 o 
   3   4  13      206.19      204.47     12.03 o 
   4   4  13      360.17      371.42      9.41 o 
   5   4  13        1.85        3.09      3.60 o 
   6   4  13        6.62        6.67      3.72 o 
   7   4  13       95.12      114.95      8.67 o 
   8   4  13       66.09       53.86      6.52 o 
   9   4  13       63.86       66.93      6.98 o 
  10   4  13        4.77       12.93      5.83 o 
  -5   5  13        7.11        7.70     13.62 o 
  -4   5  13       13.59       -3.39     12.24 o 
  -3   5  13      261.06      276.02     22.57 o 
  -2   5  13       17.65       18.64      5.61 o 
  -1   5  13      113.85      136.47      7.77 o 
   0   5  13       34.62       37.14      5.55 o 
   1   5  13       46.66       61.98      7.32 o 
   2   5  13      267.47      288.81     10.98 o 
   3   5  13       10.80       12.50      5.41 o 
   4   5  13        9.47       12.98      4.35 o 
   5   5  13       60.29       63.40      4.59 o 
   6   5  13       99.15      106.28      5.36 o 
   7   5  13       20.96       19.00      4.38 o 
   8   5  13       10.36       11.79      4.41 o 
   9   5  13       22.69       14.66      5.96 o 
  10   5  13      206.86      194.14     10.57 o 
  -5   6  13        8.28       -4.81     14.03 o 
  -4   6  13      217.57      214.24     18.84 o 
  -3   6  13       15.09       18.82      8.47 o 
  -2   6  13        4.34       -0.73      5.25 o 
  -1   6  13      198.17      211.11      9.58 o 
   0   6  13      141.91      150.60      7.89 o 
   1   6  13      184.55      193.82      9.22 o 
   2   6  13       56.41       70.01      8.85 o 
   3   6  13       94.40       92.96      7.88 o 
   4   6  13      124.44      126.55      7.66 o 
   5   6  13      336.85      333.58     12.33 o 
   6   6  13      397.22      383.56     11.14 o 
   7   6  13       19.28       18.84      4.56 o 
   8   6  13       67.81       72.42      9.85 o 
   9   6  13       77.27       77.45      6.43 o 
  -4   7  13       78.56       88.30     15.72 o 
  -3   7  13       26.80       22.05     13.52 o 
  -2   7  13        1.91        1.01      8.04 o 
  -1   7  13      675.09      707.56     33.30 o 
   0   7  13       19.32       19.71      5.55 o 
   1   7  13       41.24       52.88      8.09 o 
   2   7  13      182.35      191.65     14.33 o 
   3   7  13       89.19      100.15      8.15 o 
   4   7  13      226.81      249.97     22.81 o 
   5   7  13        1.16       11.19      6.94 o 
   6   7  13       26.10       28.93     16.71 o 
   7   7  13        3.13       13.18      7.31 o 
   8   7  13       69.12       51.53     11.51 o 
   9   7  13       62.96       70.79     12.33 o 
  -3   8  13       52.43       59.32     14.85 o 
  -2   8  13       71.26       64.46     13.80 o 
  -1   8  13       97.75       98.11     14.21 o 
   0   8  13       34.22       17.94     12.70 o 
   1   8  13       71.35       67.97      7.39 o 
   2   8  13      165.76      186.48     23.13 o 
   3   8  13       71.30       74.27      7.56 o 
   4   8  13       19.45       10.91      8.48 o 
   5   8  13      154.38      144.18     13.07 o 
   6   8  13       97.49      105.63     12.42 o 
   7   8  13      128.28      132.63     14.07 o 
   8   8  13       11.21       19.67     11.09 o 
  -2   9  13       45.21       55.56     14.81 o 
  -1   9  13       51.47       58.68     14.07 o 
   0   9  13       33.83       24.39     12.33 o 
   1   9  13      274.47      243.44     18.89 o 
   2   9  13       34.79       27.69     11.60 o 
   3   9  13       34.89       25.09      6.95 o 
   4   9  13      191.41      212.45     11.29 o 
   5   9  13      163.76      152.02     14.44 o 
   6   9  13      283.63      284.75     18.89 o 
   7   9  13        1.85      -18.98      9.49 o 
  -1  10  13       98.38      105.67     15.77 o 
   0  10  13       12.23      -20.08     12.10 o 
   1  10  13       91.49       99.30     14.72 o 
   2  10  13       17.95       13.34     12.15 o 
   3  10  13       25.81       10.91     11.46 o 
   4  10  13      148.76      139.11      9.41 o 
   5  10  13       23.81       27.32      9.90 o 
   6  10  13       17.30       21.46     10.04 o 
   0  -3  14       71.55       70.21      6.38 o 
   1  -3  14       82.18       90.90      8.38 o 
   2  -3  14        4.87        4.32      6.69 o 
   3  -3  14       11.73       14.27      5.75 o 
   4  -3  14      160.82      176.48      9.62 o 
   5  -3  14       53.86       64.11      6.62 o 
   6  -3  14       10.93        7.77      5.12 o 
  -1  -2  14       31.22       27.84      7.03 o 
   0  -2  14      264.04      289.33     14.21 o 
   1  -2  14       26.13       39.38      9.49 o 
   2  -2  14        0.10       -9.22      5.31 o 
   3  -2  14      271.70      274.11     11.97 o 
   4  -2  14       79.67      101.31      7.64 o 
   5  -2  14      437.73      438.39     15.54 o 
   6  -2  14        8.81        5.91      5.16 o 
   7  -2  14        2.38        3.44      5.06 o 
  -2  -1  14      151.25      184.07     15.50 o 
  -1  -1  14        4.94       16.37      8.85 o 
   0  -1  14       46.26       48.28      5.80 o 
   1  -1  14        7.82       18.03      6.09 o 
   2  -1  14       91.60       93.54      7.69 o 
   3  -1  14      142.41      150.75      9.14 o 
   4  -1  14        7.25       -3.11      5.06 o 
   5  -1  14        5.59        4.89      5.21 o 
   6  -1  14      155.70      149.28      9.03 o 
   7  -1  14       10.13        5.12      6.26 o 
   8  -1  14       82.43       64.17      6.52 o 
  -3   0  14      254.28      306.61     19.35 o 
  -2   0  14       26.86       29.07      9.35 o 
  -1   0  14       20.11       25.67      8.94 o 
   0   0  14      121.29      124.47      8.42 o 
   1   0  14      157.42      159.84      7.93 o 
   2   0  14       81.74       85.52      5.52 o 
   3   0  14       32.28       34.72      5.45 o 
   4   0  14        7.84       12.68      4.93 o 
   5   0  14      364.69      377.84     14.26 o 
   6   0  14       78.60       83.99      7.16 o 
   7   0  14      192.08      178.49     11.92 o 
   8   0  14        3.54       -5.45      6.33 o 
  -3   1  14      128.85      154.50     13.43 o 
  -2   1  14       36.82       42.87      9.72 o 
  -1   1  14       23.06       24.80      8.80 o 
   0   1  14      219.27      229.36     15.72 o 
   1   1  14       79.28       97.63      5.79 o 
   2   1  14        0.91       -2.33      4.00 o 
   3   1  14      192.41      209.16      7.84 o 
   4   1  14      101.98      105.53      6.81 o 
   5   1  14      126.98      164.82      8.16 o 
   6   1  14        0.65        3.73      5.20 o 
   7   1  14        1.34        1.34      5.01 o 
   8   1  14      122.26      117.11      8.01 o 
   9   1  14       61.43       54.63      6.64 o 
  -4   2  14        1.29        7.06      9.44 o 
  -3   2  14       25.40       30.81      9.58 o 
  -2   2  14      120.66      129.24     12.10 o 
  -1   2  14      128.80      141.34     12.24 o 
   0   2  14       20.10       23.98      6.83 o 
   1   2  14       68.55       73.34      8.06 o 
   2   2  14      119.71      147.78      6.54 o 
   3   2  14      347.77      344.65     10.00 o 
   4   2  14      164.05      163.98      7.12 o 
   5   2  14       62.29       60.41      5.98 o 
   6   2  14      159.21      141.92      8.74 o 
   7   2  14      212.90      232.23     17.42 o 
   8   2  14       84.40       78.06      7.20 o 
   9   2  14       14.67       11.49      5.79 o 
  -4   3  14        1.08       -2.91      6.87 o 
  -3   3  14      174.00      232.76     16.64 o 
  -2   3  14        1.64        3.12      8.34 o 
  -1   3  14      118.85      139.42     12.15 o 
   0   3  14       54.85       53.77      7.40 o 
   1   3  14       18.94       28.79      7.10 o 
   2   3  14      122.96      144.29      7.50 o 
   3   3  14       23.62       23.42      4.36 o 
   4   3  14        8.36       14.51      4.34 o 
   5   3  14      122.33      136.49      6.42 o 
   6   3  14      174.01      174.30      8.43 o 
   7   3  14       89.42       96.34      7.66 o 
   8   3  14        0.12       -1.83      5.28 o 
   9   3  14       76.21       62.72      7.03 o 
  -4   4  14       14.20       10.27      7.13 o 
  -3   4  14       27.54       45.86      7.62 o 
  -2   4  14       15.18       11.07      7.43 o 
  -1   4  14       68.49       70.97     10.04 o 
   0   4  14       71.71       82.46      7.92 o 
   1   4  14       21.01       21.57      7.20 o 
   2   4  14       48.95       61.84      7.55 o 
   3   4  14      537.67      523.08     14.80 o 
   4   4  14       59.27       70.12      5.31 o 
   5   4  14      307.24      316.47     12.37 o 
   6   4  14       20.95       23.11      4.62 o 
   7   4  14       31.45       32.98      6.22 o 
   8   4  14       78.30       88.63      9.63 o 
   9   4  14      158.60      177.88     10.27 o 
  -3   5  14        5.06       -8.80     12.19 o 
  -2   5  14       18.10       18.55      7.72 o 
  -1   5  14      360.32      367.57     14.75 o 
   0   5  14        6.21        4.95      6.32 o 
   1   5  14        9.02       13.48      8.94 o 
   2   5  14       91.86       95.87      9.26 o 
   3   5  14       81.87       91.16      8.30 o 
   4   5  14       66.44       63.27     13.09 o 
   5   5  14       64.08       74.83      6.44 o 
   6   5  14       22.72       20.79      4.69 o 
   7   5  14       76.16       83.31      6.70 o 
   8   5  14      185.13      174.48     15.76 o 
   9   5  14       16.29       17.88      6.45 o 
  -3   6  14       42.72       75.69     14.62 o 
  -2   6  14        5.30        8.41      6.61 o 
  -1   6  14      245.79      291.47     31.77 o 
   0   6  14        0.24       -2.48      5.43 o 
   1   6  14        4.60       -1.79     10.36 o 
   2   6  14      146.50      172.57     10.41 o 
   3   6  14        2.00       -9.03      6.22 o 
   4   6  14       54.79       58.68      7.89 o 
   5   6  14      384.16      382.85     18.82 o 
   6   6  14       47.83       61.34      9.05 o 
   7   6  14      114.10      100.82      8.48 o 
   8   6  14        0.47        4.43      6.74 o 
  -2   7  14       25.05       16.18     13.07 o 
  -1   7  14       16.07        6.87      6.60 o 
   0   7  14       61.76       73.88      6.84 o 
   1   7  14        2.61       -5.47      5.46 o 
   2   7  14       98.08      118.38      9.07 o 
   3   7  14      100.90      105.60      9.01 o 
   4   7  14        8.31        6.83      6.75 o 
   5   7  14      202.11      242.66     40.32 o 
   6   7  14       26.69       30.80     11.03 o 
   7   7  14       22.46       22.24     11.00 o 
   8   7  14      111.68      117.23     14.17 o 
  -2   8  14        1.46        8.76     13.75 o 
  -1   8  14      243.41      227.16     19.81 o 
   0   8  14        5.57       10.47      6.83 o 
   1   8  14      170.02      209.63     11.60 o 
   2   8  14        1.06       14.12     10.77 o 
   3   8  14       30.67       37.50      9.44 o 
   4   8  14       42.78       27.83      9.44 o 
   5   8  14        8.59        3.12      9.40 o 
   6   8  14       49.12       50.11     11.23 o 
   7   8  14       65.81       48.37     11.60 o 
   0   9  14       47.74       46.12     13.75 o 
   1   9  14        3.41       -7.20     11.92 o 
   2   9  14      195.85      232.61     12.91 o 
   3   9  14       29.43       31.27      9.49 o 
   4   9  14      116.83      125.89     12.38 o 
   5   9  14      234.54      255.54     17.70 o 
   1  -1  15        1.53       -2.85      4.91 o 
   2  -1  15        1.01        4.56      5.95 o 
   3  -1  15        1.30        4.55      9.65 o 
   4  -1  15       73.45       67.06      7.42 o 
   5  -1  15       71.01       76.34     12.19 o 
   6  -1  15        7.65        3.91      7.56 o 
  -1   0  15        7.12       -3.07      8.94 o 
   0   0  15       88.74      106.22     11.69 o 
   1   0  15        5.52        8.88      6.26 o 
   2   0  15       15.65       14.66      5.13 o 
   3   0  15      166.29      164.92     10.06 o 
   4   0  15       24.95       11.81      6.08 o 
   5   0  15       35.60       28.38      6.39 o 
   6   0  15       13.14       17.00      6.08 o 
   7   0  15       32.14       27.19      8.11 o 
  -1   1  15       30.78       14.76      9.26 o 
   1   1  15       32.12       26.09      9.03 o 
   2   1  15       27.23       24.59      5.32 o 
   3   1  15        2.18        5.04      4.74 o 
   4   1  15        6.90        8.12      5.81 o 
   5   1  15        3.20       -1.51      8.53 o 
   6   1  15       66.66       60.40      7.13 o 
   7   1  15       18.65       11.46      5.93 o 
  -2   2  15        4.74        8.53      9.40 o 
  -1   2  15       15.19        1.93      8.80 o 
   0   2  15      340.24      345.49     19.94 o 
   2   2  15       45.71       70.70      7.33 o 
   3   2  15      142.55      142.75      8.05 o 
   4   2  15        2.77       -1.12      4.69 o 
   5   2  15      218.04      219.62     11.31 o 
   6   2  15       11.28        5.62      6.14 o 
   7   2  15       20.28       17.54      6.19 o 
  -2   3  15       91.11       93.52     11.51 o 
  -1   3  15      110.90      116.13     11.92 o 
   0   3  15       53.96       85.32     10.77 o 
   2   3  15        7.87        1.15      8.71 o 
   3   3  15      168.73      176.99     10.16 o 
   4   3  15       45.92       47.37      5.73 o 
   5   3  15       18.16       27.36      5.34 o 
   6   3  15      114.19       99.67      8.32 o 
   7   3  15        2.55       -5.18      5.67 o 
   8   3  15       86.94       89.85      7.98 o 
  -2   4  15       15.06       33.65      9.77 o 
  -1   4  15      109.01      146.25     12.79 o 
   0   4  15       28.65       27.51      9.21 o 
   2   4  15      311.06      341.04     19.71 o 
   3   4  15        2.75        4.22      8.80 o 
   4   4  15       90.61      114.05      9.31 o 
   5   4  15       54.42       52.24      7.42 o 
   6   4  15       33.82       29.27      5.58 o 
   7   4  15      142.72      146.25     10.59 o 
   8   4  15       18.47       22.08      6.67 o 
  -1   5  15        4.46       10.50      8.89 o 
   0   5  15      152.13      171.55     14.21 o 
   1   5  15       19.84       21.59      9.12 o 
   2   5  15      124.97      150.19     13.20 o 
   3   5  15       46.20       21.13      9.44 o 
   4   5  15        2.52       -7.84      8.66 o 
   5   5  15      175.99      144.32     13.89 o 
   6   5  15        3.97        7.65      6.53 o 
   7   5  15       18.29       15.35      5.57 o 
  -1   6  15      438.23      449.70     21.62 o 
   0   6  15       33.55       47.54      9.95 o 
   1   6  15       18.56       16.37      8.85 o 
   2   6  15       29.19       19.35      9.17 o 
   3   6  15      169.84      174.63     14.76 o 
   4   6  15      197.48      208.87     16.05 o 
   5   6  15       16.20       14.26     10.09 o 
   6   6  15        0.84       -0.50     10.32 o 
   7   6  15       10.70        6.69     10.64 o 
   0   7  15       84.10      111.69      9.02 o 
   1   7  15        4.94       -3.48      8.53 o 
   2   7  15      259.34      330.36     19.62 o 
   3   7  15        8.87       12.88      9.03 o 
   4   7  15       81.26       59.69     10.73 o 
   5   7  15       25.64       18.98     10.13 o 
   6   7  15        7.05       -0.50     10.18 o 
   1   8  15       86.61      102.34      9.67 o 
   2   8  15       69.01       92.52     11.37 o 
   3   8  15        6.01        9.67      9.26 o 
   4   8  15        7.43        0.00      9.21 o 
   2   2  16       58.16       77.75     11.74 o 
   3   2  16       74.78       70.93      7.94 o 
   4   2  16        0.90       -2.32      5.10 o 
   1   3  16       63.30       55.84     10.50 o 
   2   3  16       18.39       26.27      9.99 o 
   3   3  16       53.21       45.16     10.59 o 
   4   3  16       22.18       29.42      7.15 o 
   5   3  16      111.42      136.80      7.94 o 
   1   4  16       10.56        5.46      9.08 o 
   2   4  16       11.66       23.01      9.99 o 
   3   4  16      160.24      170.68     15.31 o 
   4   4  16       36.32       56.94     11.05 o 
   5   4  16      104.14      102.88     18.09 o 
   2   5  16        8.56        7.43      9.81 o 
   3   5  16      111.66      120.57     12.75 o 
   4   5  16       22.16       18.57      9.95 o 
                                                 
